# Supplementary material for: Genotype Calling from Population-Genomic Sequencing Data
Source: G3 (Bethesda). 2017 Jan 19;7(5):1393–404. doi: 10.1534/g3.117.039008 (PMC5427492; doi:10.1534/g3.117.039008)
Supplement: Supplementary file 1 [file 1393FileS1.zip › GFE_v2.0.cpp]

// Updated on 06/06/16

/*

Program GFE_v2.0.cpp to estimate allele and genotype frequencies 
from pro files of individual high-throughput sequencing data 
of multiple individuals from a population.  In this version, the 
genotype-call (c) mode is added.  An error message is given when 
the identity of the minor allele is ambiguous in this version.  
In this version, the minimum and maximum coverage for each individual 
can be specified by users.
    
*/

#include <stdlib.h>
#include <iostream>
#include <string>
#include <string.h>
#include <fstream>
#include <sstream>
#include <math.h>
#include <vector>
using namespace std;

int main(int argc, char *argv[])
{
	// Default values of the options
	const char* in_file_name = {"In_GFE.txt"};
	const char* out_file_name = {"Out_GFE.txt"};
	char mode[10] = {"f"};
	int print_help = 0;
	double cv = 5.991;
	int min_cov = 1;	// minimum coverage required for each individual
	int max_cov = 2000000000;	// maximum coverage allowed for each individual

	int argz = 1;	// argument counter

	// Read specified settings
	while( (argz<argc) && (argv[argz][0] == '-') ) {
		if (strcmp(argv[argz], "-h") == 0) {
			print_help = 1;
		} else if (strcmp(argv[argz], "-in") == 0) {
			in_file_name = argv[++argz];
		} else if (strcmp(argv[argz], "-out") == 0) {
			out_file_name = argv[++argz];
		} else if (strcmp(argv[argz], "-mode") == 0) {
			sscanf(argv[++argz], "%s", mode);
		} else if (strcmp(argv[argz], "-cv") == 0) {
			sscanf(argv[++argz], "%lf", &cv);
		} else if (strcmp(argv[argz], "-min_cov") == 0) {
			sscanf(argv[++argz], "%d", &min_cov);
		} else if (strcmp(argv[argz], "-max_cov") == 0) {
			sscanf(argv[++argz], "%d", &max_cov);
		} else {
			fprintf(stderr, "unknown option %s\n", argv[argz]);
			print_help = 1;
			break;
		}
		argz++;
	}
	if (print_help) {	// print error/usage message ?
		fprintf(stderr, "USAGE: %s {<options>}\n", argv[0]);
		fprintf(stderr, "	options:\n");
		fprintf(stderr, "	-h: print the usage message\n");
		fprintf(stderr, "	-in <s>: specify the input file name\n");
		fprintf(stderr, "       -out <s>: specify the output file name\n");
		fprintf(stderr, "	-mode <s>: specify the analysis mode\n");
		fprintf(stderr, "       -cv <f>: specify the chi-square critical value for the polymorphism test\n");
		fprintf(stderr, "	-min_cov <d>: specify the minimum coverage required for each individual\n");
		fprintf(stderr, "       -max_cov <d>: specify the maximum coverage allowed for each individual\n");
		exit(1);
	}	
	
	if (cv != 5.991) {
		printf("cv: %f\n", cv);
	}
	if (min_cov != 1) {
		printf("min_cov: %d\n", min_cov);
	}
	if (max_cov != 2000000000) {
		printf("max_cov: %d\n", max_cov);
	}
		
	string line;	// String buffer

	ifstream inputFile(in_file_name);	// Try to open the input file
	if ( !inputFile.is_open() ) {	// Exit on failure
		fprintf(stderr, "Cannot open %s for reading.\n", in_file_name); 
		exit(1);
	}

	// Read the header
	string h_scaf, h_site, h_ref_nuc;	// Stores header names
	getline(inputFile, line);
	istringstream ss(line);
	ss >> h_scaf >> h_site >> h_ref_nuc;
	string str;	// Temporarily stores each individual ID
	vector <string> id_ind;      // Stores individual IDs.
	id_ind.clear();
	while (true) {
		ss >> str;
		id_ind.push_back(str);
		if ( ss.eof() ) {
			break;
		}
	}
	int nsample = id_ind.size();
	printf("%d individuals to be analyzed\n", nsample);

	string s_mode;
	string scaffold;
	int site;
	string ref_nuc;
	string quartet[nsample+1];
	int ag, dg, gg, ig, jg, kg, lg, mg, size_quartet, digit;
	int num_digit[5];
	int count_nuc;
	int read_count[nsample+1][5];
	int ind_coverage[nsample+1];
	double Nc;
	double Ni;
	int Nr;
	int pop_read[5];
	int pop_coverage;
	int n1, n2, n3;
	string major_allele, minor_allele;
	int ml_pop_read[5];
	int ml_ind_read[nsample+1][5];
	int null_ind_read[nsample+1][3];
	double best_error;
	double num_best_p, den_best_p, pre_best_p, best_p, best_q;
	double HWE_maxll;
	double HWE_prob_obs_nuc[nsample+1];
	double null_best_error, null_maxll;
	double null_prob_obs_nuc[nsample+1];
	double size_grid_D_A, mlD_Amin, test_best_p, pre_mlD_Amax, mlD_Amax, mlD_A;
	int factor, max_dg;
	double best_error13;
	double prob_geno[4], prob_nuc[4][4];
	double maxll, llhood;
	double prob_obs_nuc[nsample+1];
	double best_D_A, best_f;
	double pre_best_P, pre_best_Q;
	double best_P, best_H, best_Q;
	double best_h;
	double pol_llstat, HWE_llstat;
	int adjust;
	double mlP, mlQ;
	double test_Mac, test_mac;
	int best_Mac, best_mac;	

	FILE *outstream;

	// Open the output file
	outstream = fopen(out_file_name, "w");
	if (outstream == NULL ) {	// Exit on failure
		fprintf(stderr, "Cannot open %s for writing.\n", out_file_name); 
		exit(1);
	}

	s_mode = mode;
	// Print out the field names
	if (s_mode == "f") {
		fprintf(outstream, "scaffold\tsite\tref_nuc\tmajor_allele\tminor_allele\tpop_coverage\tNc\tNr\tbest_Mac\tbest_mac\tbest_p\tbest_q\tbest_error\tnull_best_error\tbest_D_A\tbest_f\tbest_P\tbest_H\tbest_Q\tbest_h\tpol_llstat\tHWE_llstat\n");
		// printf("scaffold\tsite\tref_nuc\tmajor_allele\tminor_allele\tpop_coverage\tNc\tNr\tbest_Mac\tbest_mac\tbest_p\tbest_q\tbest_error\tnull_best_error\tbest_D_A\tbest_f\tbest_P\tbest_H\tbest_Q\tbest_h\tpol_llstat\tHWE_llstat\n");
	} else if (s_mode == "l") {
		fprintf(outstream, "scaffold\tsite\tref_nuc\tn1\tn2\tpop_coverage\tbest_p\tbest_error\tpol_llstat\tHWE_llstat\t");
		// printf("scaffold\tsite\tref_nuc\tn1\tn2\tpop_coverage\tbest_p\tbest_error\tpol_llstat\tHWE_llstat\t");
		for (ig = 0; ig < nsample-1; ig++) {
			fprintf(outstream, "%s\t", id_ind.at(ig).c_str());
			// printf("%s\t", id_ind.at(ig).c_str());
		}
		fprintf(outstream, "%s\n", id_ind.at(ig).c_str());
		// printf("%s\n", id_ind.at(ig).c_str());
	} else if (s_mode == "c") {
		fprintf(outstream, "scaffold\tsite\tref_nuc\tn1\tn2\tpop_coverage\tbest_error\tbest_P\tbest_H\tbest_Q\tpol_llstat\tHWE_llstat\t");
		// printf("scaffold\tsite\tref_nuc\tn1\tn2\tpop_coverage\tbest_error\tbest_P\tbest_H\tbest_Q\tpol_llstat\tHWE_llstat\t");
		for (ig = 0; ig < nsample-1; ig++) {
			fprintf(outstream, "%s\t", id_ind.at(ig).c_str());
			// printf("%s\t", id_ind.at(ig).c_str());
		}
		fprintf(outstream, "%s\n", id_ind.at(ig).c_str());
		// printf("%s\n", id_ind.at(ig).c_str());
	}
	// Read the main data	
	while ( getline(inputFile, line) ) {
		istringstream ss(line);
		ss >> scaffold >> site >> ref_nuc;
		for (ig = 1; ig <= nsample; ig++) {
			ss >> quartet[ig];
		}
		for (jg = 1; jg <= 4; jg++) {
                        pop_read[jg] = 0;
                }
		pop_coverage = 0;
		Nc = 0.0;
		Ni = 0.0;
		Nr = 0; 
		for (ig = 1; ig <= nsample; ig++) {
			size_quartet = quartet[ig].size();
			jg = 1;
			digit = 0;
			ind_coverage[ig] = 0;
			for (kg = 0; kg < size_quartet; kg++) {
				if ( quartet[ig].at(kg) == '/') {
					mg = pow(10,digit-1);
					count_nuc = 0;
					lg = 0;
					while (lg <= digit-1) {
						count_nuc = count_nuc + mg*num_digit[lg];
						mg = mg/10;
						num_digit[lg] = 0;
						lg = lg + 1;
					}
					read_count[ig][jg] = count_nuc;
					pop_read[jg] = pop_read[jg] + read_count[ig][jg];
					ind_coverage[ig] = ind_coverage[ig] + count_nuc;
					jg = jg + 1;
					count_nuc = 0;
					digit = 0;
				} else {
					num_digit[digit] = quartet[ig].at(kg) - '0';
					digit = digit + 1;
				}
				if (kg == size_quartet - 1) {
					mg = pow(10,digit-1);
					count_nuc = 0;
					lg = 0;
					while (lg <= digit-1) {
						count_nuc = count_nuc + mg*num_digit[lg];
						mg = mg/10;
						num_digit[lg] = 0;
						lg = lg + 1;
					}
					read_count[ig][jg] = count_nuc;
					ind_coverage[ig] = ind_coverage[ig] + count_nuc;
					pop_read[jg] = pop_read[jg] + read_count[ig][jg];
					jg = 1;
                		}			 
			}
			if (ind_coverage[ig] < min_cov || ind_coverage[ig] > max_cov) {
				for (jg = 1; jg <= 4; jg++) {
					read_count[ig][jg] = 0;
				}
				ind_coverage[ig] = 0;
			}
			if (ind_coverage[ig] > 0) {
				Nc = Nc + (double)2.0 - pow((double)0.5,ind_coverage[ig]-1);
				Ni = Ni + (double)1.0 - pow((double)0.5,ind_coverage[ig]);
				Nr = Nr + 1;
			}	
		}
		for (jg = 1; jg <= 4; jg++) {
                	pop_coverage = pop_coverage + pop_read[jg];
                }
		// ML estimation starts here
		if (pop_coverage > 0) {
			// Find the two most abundant nucleotides at the site and consider them as candidate alleles at the site.
			if (pop_read[1] >= pop_read[2]) {
				n1 = 1;
				n2 = 2;
			} else {
				n1 = 2;
				n2 = 1;
			}
			if (pop_read[3] > pop_read[n1]) {
				n3 = n2;
				n2 = n1;
				n1 = 3;
			} else if (pop_read[3] > pop_read[n2]) {
				n3 = n2;
				n2 = 3;
			} else {
				n3 = 3;
			}	
			if (pop_read[4] > pop_read[n1]) {
				n3 = n2;
				n2 = n1;
				n1 = 4;
			} else if (pop_read[4] > pop_read[n2]) {
				n3 = n2;
				n2 = 4;
			} else if (pop_read[4] > pop_read[n3]) {
				n3 = 4;
			}
			if (n1 == 1) {
				major_allele = "A";
			} else if (n1 == 2) {
				major_allele = "C";
			} else if (n1 == 3) {
				major_allele = "G";
			} else if (n1 == 4) {
				major_allele = "T";
			}
			if (n2 == 1) {
                        	minor_allele = "A";
                	} else if (n2 == 2) {
                        	minor_allele = "C";
                	} else if (n2 == 3) {
                        	minor_allele = "G";
                	} else if (n2 == 4) {
                        	minor_allele = "T";
                	}
			// Carry out the ML estimation only when there are at least two different nucleotides in the population sample
			if (pop_read[n1] < pop_coverage) {
				// Count the number of different types of reads at the site for use in the ML estimation
				ml_pop_read[1] = pop_read[n1];
				ml_pop_read[2] = pop_read[n2];
				ml_pop_read[3] = pop_coverage - ml_pop_read[1] - ml_pop_read[2];
				for (ig = 1; ig <= nsample; ig++) {
					ml_ind_read[ig][1] = read_count[ig][n1];
					ml_ind_read[ig][2] = read_count[ig][n2];
					ml_ind_read[ig][3] = ind_coverage[ig] - ml_ind_read[ig][1] - ml_ind_read[ig][2];
					null_ind_read[ig][1] = read_count[ig][n1];
					null_ind_read[ig][2] = ind_coverage[ig] - null_ind_read[ig][1];
				}
				num_best_p = 2.0*ml_pop_read[1] - ml_pop_read[3];
				den_best_p = 2.0*(ml_pop_read[1] + ml_pop_read[2] - ml_pop_read[3]);
				if (den_best_p == 0.0) {
					fprintf(stderr, "ML estimates not found at site %d on %s\n", site, scaffold.c_str());
					// Print out the results for the f mode
					if (s_mode == "f") {
						fprintf(outstream, "%s\t%d\t%s\tNA\tNA\t%d\tNA\tNA\tNA\tNA\tNA\tNA\tNA\tNA\tNA\tNA\tNA\tNA\tNA\tNA\tNA\tNA\n", scaffold.c_str(), site, ref_nuc.c_str(), pop_coverage);
						// printf("%s\t%d\t%s\tNA\tNA\t%d\tNA\tNA\tNA\tNA\tNA\tNA\tNA\tNA\tNA\tNA\tNA\tNA\tNA\tNA\tNA\tNA\n", scaffold.c_str(), site, ref_nuc.c_str(), pop_coverage);
					}
				} else {
					best_error = 1.5*(ml_pop_read[3]/(double)pop_coverage);
					pre_best_p = num_best_p/den_best_p;
					if ( 2.0*nsample*pre_best_p - (int)(2.0*nsample*pre_best_p) >= 0.5 ) {
						best_p = (double)(1.0/(2.0*nsample))*( (int)(2.0*nsample*pre_best_p)+1 );
					} else {
						best_p = (double)(1.0/(2.0*nsample))*( (int)(2.0*nsample*pre_best_p) );
					}
					if (best_p > 1.0 - 1.0e-8) {
						best_p = (double)(1.0/(2.0*nsample))*( (int)(2.0*nsample*pre_best_p) );
					}
					// Calculate the corresponding maximum log-likelihood under the null hypothesis of monomorphism.
					null_best_error = (double)(pop_coverage - ml_pop_read[1])/(double)pop_coverage;
					// Sum the log-likelihoods under the null hypothesis of monomorphism
					null_maxll = 0.0;
					for (ig = 1; ig <= nsample; ig++) {
						if (ind_coverage[ig] > 0) {
							null_prob_obs_nuc[ig] = pow( 1.0-null_best_error, (double)null_ind_read[ig][1] )*pow(null_best_error/3.0, (double)(double)null_ind_read[ig][2]);
							if (null_prob_obs_nuc[ig] > 0.0) {
								null_maxll = null_maxll + log(null_prob_obs_nuc[ig]);
							} else {
								null_maxll = -10000000001.0;
							}
						}
					}
					// Estimate the disequilibrium coefficient by a grid search
					size_grid_D_A = 1.0/(double)nsample;
					if ( -pow(best_p,2.0) >= -pow(1.0-best_p,2.0) ) {
						mlD_Amin = -pow(best_p,2.0);
					} else {
						mlD_Amin = -pow(1.0-best_p,2.0);
					}
					test_best_p = best_p*(double)nsample-(int)(best_p*nsample);
					if (test_best_p < 1.0e-8) {
						mlD_Amax = best_p*(1.0-best_p);
					} else {
						pre_mlD_Amax = best_p*(1.0-best_p);
						factor = (int)( (pre_mlD_Amax-mlD_Amin)/size_grid_D_A );
						mlD_Amax = mlD_Amin + size_grid_D_A*factor;
					}
					mlD_A = mlD_Amin - size_grid_D_A;
					max_dg = (int)( nsample*(mlD_Amax-mlD_Amin) ) + 2;
					maxll = -10000000000.0;
					// Loop over the candidate disequilibrium coefficients at the site
					for (dg = 1; dg <= max_dg; ++dg) {
						if (dg == max_dg) {
							mlD_A = mlD_Amax;
						} else {
							mlD_A = mlD_A + size_grid_D_A;
						}
						// Calculate the probabilities for use in the likelihood function
						best_error13 = best_error/3.0;
						// Calculate the probability of each of the three genotypes for an individual
						prob_geno[1] = pow(best_p,2.0) + mlD_A;	 
						prob_geno[2] = 2.0*( best_p*(1.0-best_p)-mlD_A );
						prob_geno[3] = pow(1.0-best_p,2.0) + mlD_A;
						// Calculate the probability of an observed nucleotide given a genotype of the individual at the site
						prob_nuc[1][1] = 1.0 - best_error;
						prob_nuc[1][2] = best_error13;
						prob_nuc[1][3] = best_error13;
						prob_nuc[2][1] = 0.5 - best_error13;
						prob_nuc[2][2] = 0.5 - best_error13;
						prob_nuc[2][3] = best_error13;
						prob_nuc[3][1] = best_error13;
						prob_nuc[3][2] = 1.0 - best_error;
						prob_nuc[3][3] = best_error13;
						// Sum the log-likelihoods over the individuals
						llhood = 0.0;
						for (ig = 1; ig <= nsample; ig++) {
							if (ind_coverage[ig] > 0) {	
								// Sum the probabilities over the genotypes of the individual
								prob_obs_nuc[ig] = 0.0;
								for (gg = 1; gg <= 3; ++gg) {
									prob_obs_nuc[ig] = prob_obs_nuc[ig] + prob_geno[gg]*pow(prob_nuc[gg][1], (double)ml_ind_read[ig][1])*pow(prob_nuc[gg][2], (double)ml_ind_read[ig][2])*pow(prob_nuc[gg][3], (double)ml_ind_read[ig][3]);
								}
								if (prob_obs_nuc[ig] > 0.0) {
									llhood = llhood + log(prob_obs_nuc[ig]);
								} else {
									llhood = -10000000001.0;
								}
							}
						}
						// Examine whether this is a new ML solution for the sample
						if (llhood > maxll) {
							maxll = llhood;
							best_D_A = mlD_A;
						}
					} // End the loop for disequilibrium coefficients at the site
					pre_best_P = pow(best_p,2.0) + best_D_A;
					pre_best_Q = pow(1.0-best_p,2.0) + best_D_A;
					if (pre_best_P < 0.0) {
						best_P = 0.0;
					} else {
						if ( nsample*pre_best_P - (int)(nsample*pre_best_P) >= 0.5 ) {
							best_P = (double)(1.0/(double)nsample)*( (int)(nsample*pre_best_P)+1 );
						} else {
							best_P = (double)(1.0/(double)nsample)*( (int)(nsample*pre_best_P) );
						}
					}
					if (pre_best_Q < 0.0) {
						best_Q = 0.0;
					} else {
						if ( nsample*pre_best_Q - (int)(nsample*pre_best_Q) >= 0.5 ) {
							best_Q = (double)(1.0/(double)nsample)*( (int)(nsample*pre_best_Q)+1 );
						} else {
							best_Q = (double)(1.0/(double)nsample)*( (int)(nsample*pre_best_Q) );
						}
					}

					// The adjustment of the ML genotype-frequency estimates starts here
					// Adjust the ML estimates by a grid search
					adjust = 1;
					while (adjust == 1) {
						adjust = 0;
						for (ag=1; ag<=8; ++ag) {
							if (ag == 1) {
								mlP = best_P - size_grid_D_A;
								mlQ = best_Q - size_grid_D_A;
							} else if (ag == 2) {
								mlP = best_P - size_grid_D_A;
								mlQ = best_Q;
							} else if (ag == 3) {
								mlP = best_P - size_grid_D_A;
								mlQ = best_Q + size_grid_D_A;
							} else if (ag == 4) {
								mlP = best_P;
								mlQ = best_Q - size_grid_D_A;
							} else if (ag == 5) {
								mlP = best_P;
								mlQ = best_Q + size_grid_D_A;
							} else if (ag == 6) {
								mlP = best_P + size_grid_D_A;
								mlQ = best_Q - size_grid_D_A;
							} else if (ag == 7) {
								mlP = best_P + size_grid_D_A;
								mlQ = best_Q;
							} else if (ag == 8) {
								mlP = best_P + size_grid_D_A;
								mlQ = best_Q + size_grid_D_A;
							}
							if (mlP < -1.0e-8 || mlP > 1.0 + 1.0e-8 || mlQ < -1.0e-8 || mlQ > 1.0 + 1.0e-8 || mlP + mlQ > 1.0 + 1.0e-8) {
								mlP = best_P;
								mlQ = best_Q;
								llhood = -10000000001.0;
							} else {
								llhood = 0.0;
								prob_geno[1] = mlP;
								prob_geno[2] = (double)1.0 - mlP - mlQ;
								prob_geno[3] = mlQ;
								// Sum the log-likelihoods over the individuals
								for (ig = 1; ig <= nsample; ig++) {
									if (ind_coverage[ig] > 0) {
										// Sum the probabilities over the genotypes of the individual
										prob_obs_nuc[ig] = 0.0;
										for (gg = 1; gg <= 3; ++gg) {
											prob_obs_nuc[ig] = prob_obs_nuc[ig] + prob_geno[gg]*pow(prob_nuc[gg][1], (double)ml_ind_read[ig][1])*pow(prob_nuc[gg][2], (double)ml_ind_read[ig][2])*pow(prob_nuc[gg][3], (double)ml_ind_read[ig][3]);
										}
										if (prob_obs_nuc[ig] > 0.0) {
											llhood = llhood + log(prob_obs_nuc[ig]);
										} else {
											llhood = -10000000001.0;
										}
									}
								}
							} 
							if (llhood > maxll) {
								maxll = llhood;
								adjust = 1;
								best_P = mlP;
								best_Q = mlQ;
							}
						}
					}
					if (maxll > -10000000000.0) {
						// Calculate the maximum log-likelihood under the hypothesis of HWE
						best_p = best_P + ( (double)1.0-best_P-best_Q )/(double)2.0;
						HWE_maxll = 0.0;
						for (ig = 1; ig <= nsample; ig++) {
							if (ind_coverage[ig] > 0) {
								HWE_prob_obs_nuc[ig] = pow( best_p, 2.0 )*pow( 1.0-best_error, (double)ml_ind_read[ig][1] )*pow( best_error/3.0, (double)ml_ind_read[ig][2] )*pow( best_error/3.0, (double)ml_ind_read[ig][3] ) + 2.0*best_p*(1.0-best_p)*pow( 0.5-best_error/3.0, (double)(ml_ind_read[ig][1]+ml_ind_read[ig][2]) )*pow( best_error/3.0, (double)ml_ind_read[ig][3] ) + pow( 1.0-best_p, 2.0 )*pow( best_error/3.0, (double)ml_ind_read[ig][1] )*pow( 1.0-best_error, (double)ml_ind_read[ig][2] )*pow( best_error/3.0, (double)ml_ind_read[ig][3] );
								if (HWE_prob_obs_nuc[ig] > 0.0) {
									HWE_maxll = HWE_maxll + log(HWE_prob_obs_nuc[ig]);
								} else {
									HWE_maxll = -10000000001.0;
								}
							}
						}
						if (HWE_maxll >= maxll) {
							maxll = HWE_maxll;
						}
						if (null_maxll >= maxll) {
							maxll = null_maxll;
							HWE_maxll = null_maxll;
							best_P = 1.0;
							best_Q = 0.0;
							best_error = null_best_error;
						}
						// The adjustment of the ML estimates ends here
						best_H = (double)1.0 - best_P - best_Q;
						// Fix tiny numerical errors
						if (best_H < 0.0) {
							best_H = 0.0;
						}
						best_p = best_P + best_H/(double)2.0;
						best_q = 1.0 - best_p;
						best_D_A = best_P - pow(best_p,2.0);
						best_h = 2.0*best_p*(1.0-best_p);
						pol_llstat = 2.0*(maxll - null_maxll);
						HWE_llstat = 2.0*(maxll - HWE_maxll);
						if (best_p < 1.0) {
							if (pop_read[n2] == pop_read[n3]) {
                                				// printf("pop_read[1]: %d\tpop_read[2]: %d\tpop_read[3]: %d\tpop_read[4]: %d\n", pop_read[1], pop_read[2], pop_read[3], pop_read[4]);
								// printf("n1: %d\tn2: %d\tn3: %d\n", n1, n2, n3);
                                				// printf("pop_read[n1]: %d\tpop_read[n2]: %d\tpop_read[n3]: %d\n", pop_read[n1], pop_read[n2], pop_read[n3]);
                                				fprintf(stderr, "The identity of the minor allele is ambiguous at site %d on %s\n", site, scaffold.c_str());
                        				}
							best_f = (best_h - best_H)/best_h;
							if (best_p >= best_q) {
								if (s_mode == "f") {
									test_Mac = 2.0*nsample*best_p - (int)(2.0*nsample*best_p);
                                                                	if ( test_Mac >= 0.5) {
                                                                        	best_Mac = (int)(2.0*nsample*best_p) + 1;
                                                                	} else {
                                                                        	best_Mac = (int)(2.0*nsample*best_p);
                                                                	}
                                                                	test_mac = 2.0*nsample*best_q - (int)(2.0*nsample*best_q);
                                                                	if ( test_mac > 0.5) {
                                                                        	best_mac = (int)(2.0*nsample*best_q) + 1;
                                                                	} else {
                                                                        	best_mac = (int)(2.0*nsample*best_q);
                                                                	}
									fprintf(outstream, "%s\t%d\t%s\t%s\t%s\t%d\t%f\t%d\t%d\t%d\t%f\t%f\t%f\t%f\t%f\t%f\t%f\t%f\t%f\t%f\t%f\t%f\n", scaffold.c_str(), site, ref_nuc.c_str(), major_allele.c_str(), minor_allele.c_str(), pop_coverage, Nc, Nr, best_Mac, best_mac, best_p, best_q, best_error, null_best_error, best_D_A, best_f, best_P, best_H, best_Q, best_h, pol_llstat, HWE_llstat);
									// printf("%s\t%d\t%s\t%s\t%s\t%d\t%f\t%d\t%d\t%d\t%f\t%f\t%f\t%f\t%f\t%f\t%f\t%f\t%f\t%f\t%f\t%f\n", scaffold.c_str(), site, ref_nuc.c_str(), major_allele.c_str(), minor_allele.c_str(), pop_coverage, Nc, Nr, best_Mac, best_mac, best_p, best_q, best_error, null_best_error, best_D_A, best_f, best_P, best_H, best_Q, best_h, pol_llstat, HWE_llstat);
								} else if (s_mode == "l") {
									// Print out the results only when the site is significantly polymorphic at the 5% level
									if ( pol_llstat > cv ) {
										fprintf(outstream, "%s\t%d\t%s\t%d\t%d\t%d\t%f\t%f\t%f\t%f\t", scaffold.c_str(), site, ref_nuc.c_str(), n1, n2, pop_coverage, best_p, best_error, pol_llstat, HWE_llstat);
										// printf("%s\t%d\t%s\t%d\t%d\t%d\t%f\t%f\t%f\t%f\t", scaffold.c_str(), site, ref_nuc.c_str(), n1, n2, pop_coverage, best_p, best_error, pol_llstat, HWE_llstat);
										for (ig=1;ig<nsample;ig++) {
											fprintf(outstream, "%s\t", quartet[ig].c_str());
											// printf("%s\t", quartet[ig].c_str());
										}
										fprintf(outstream, "%s\n", quartet[nsample].c_str());
										// printf("%s\n", quartet[nsample].c_str());
									}
								} else if (s_mode == "c") {
									// Print out the results only when the site is significantly polymorphic at the 5% level
									if ( pol_llstat > cv ) {
										fprintf(outstream, "%s\t%d\t%s\t%d\t%d\t%d\t%f\t%f\t%f\t%f\t%f\t%f\t", scaffold.c_str(), site, ref_nuc.c_str(), n1, n2, pop_coverage, best_error, best_P, best_H, best_Q, pol_llstat, HWE_llstat);
										// printf("%s\t%d\t%s\t%d\t%d\t%d\t%f\t%f\t%f\t%f\t%f\t%f\t", scaffold.c_str(), site, ref_nuc.c_str(), n1, n2, pop_coverage, best_error, best_P, best_H, best_Q, pol_llstat, HWE_llstat);
										for (ig=1;ig<nsample;ig++) {
											fprintf(outstream, "%s\t", quartet[ig].c_str());
											// printf("%s\t", quartet[ig].c_str());
										}
										fprintf(outstream, "%s\n", quartet[nsample].c_str());
										// printf("%s\n", quartet[nsample].c_str());
									}
								} 
							} else {
								if (s_mode == "f") {
									test_Mac = 2.0*nsample*best_q - (int)(2.0*nsample*best_q);
									if ( test_Mac >= 0.5) {
                                                                		best_Mac = (int)(2.0*nsample*best_q) + 1;
                                                        		} else {
                                                                		best_Mac = (int)(2.0*nsample*best_q);
                                                        		}
									test_mac = 2.0*nsample*best_p - (int)(2.0*nsample*best_p);
                                                        		if ( test_mac >= 0.5) {
                                                                		best_mac = (int)(2.0*nsample*best_p) + 1;
                                                        		} else {
                                                                		best_mac = (int)2.0*(nsample*best_p);
                                                        		}
									fprintf(outstream, "%s\t%d\t%s\t%s\t%s\t%d\t%f\t%d\t%d\t%d\t%f\t%f\t%f\t%f\t%f\t%f\t%f\t%f\t%f\t%f\t%f\t%f\n", scaffold.c_str(), site, ref_nuc.c_str(), minor_allele.c_str(), major_allele.c_str(), pop_coverage, Nc, Nr, best_Mac, best_mac, best_q, best_p, best_error, null_best_error, best_D_A, best_f, best_Q, best_H, best_P, best_h, pol_llstat, HWE_llstat);
									// printf("%s\t%d\t%s\t%s\t%s\t%d\t%f\t%d\t%d\t%d\t%f\t%f\t%f\t%f\t%f\t%f\t%f\t%f\t%f\t%f\t%f\t%f\n", scaffold.c_str(), site, ref_nuc.c_str(), minor_allele.c_str(), major_allele.c_str(), pop_coverage, Nc, Nr, best_Mac, best_mac, best_q, best_p, best_error, null_best_error, best_D_A, best_f, best_Q, best_H, best_P, best_h, pol_llstat, HWE_llstat);
								} else if (s_mode == "l") {
									// Print out the results only when the site is significantly polymorphic at the 5% level
									if ( pol_llstat > cv ) {
										fprintf(outstream, "%s\t%d\t%s\t%d\t%d\t%d\t%f\t%f\t%f\t%f\t", scaffold.c_str(), site, ref_nuc.c_str(), n2, n1, pop_coverage, best_q, best_error, pol_llstat, HWE_llstat);
										// printf("%s\t%d\t%s\t%d\t%d\t%d\t%f\t%f\t%f\t%f\t", scaffold.c_str(), site, ref_nuc.c_str(), n2, n1, pop_coverage, best_q, best_error, pol_llstat, HWE_llstat);
										for (ig=1;ig<nsample;ig++){
											fprintf(outstream, "%s\t", quartet[ig].c_str());
											// printf("%s\t", quartet[ig].c_str());
										}
										fprintf(outstream, "%s\n", quartet[nsample].c_str());
										// printf("%s\n", quartet[nsample].c_str());
									}
								} else if (s_mode == "c") {
                                                                        // Print out the results only when the site is significantly polymorphic at the 5% level
                                                                        if ( pol_llstat > cv ) {
 										fprintf(outstream, "%s\t%d\t%s\t%d\t%d\t%d\t%f\t%f\t%f\t%f\t%f\t%f\t", scaffold.c_str(), site, ref_nuc.c_str(), n2, n1, pop_coverage, best_error, best_Q, best_H, best_P, pol_llstat, HWE_llstat);
										// printf("%s\t%d\t%s\t%d\t%d\t%d\t%f\t%f\t%f\t%f\t%f\t%f\t", scaffold.c_str(), site, ref_nuc.c_str(), n2, n1, pop_coverage, best_error, best_Q, best_H, best_P, pol_llstat, HWE_llstat);
										for (ig=1;ig<nsample;ig++) {
											fprintf(outstream, "%s\t", quartet[ig].c_str());
											// printf("%s\t", quartet[ig].c_str());
										}
										fprintf(outstream, "%s\n", quartet[nsample].c_str());
										// printf("%s\n", quartet[SAMPLE_N].c_str());
									}
								}
							}	
						} else {
							// Print out the monomorphism results for the f mode
							if (s_mode == "f") { 
								test_Mac = 2.0*nsample*best_p - (int)(2.0*nsample*best_p);
								if ( test_Mac >= 0.5) {
                                                			best_Mac = (int)(2.0*nsample*best_p) + 1;
                                                		} else {
                                                        		best_Mac = (int)(2.0*nsample*best_p);
                                                		}
								test_mac = 2.0*nsample*best_q - (int)(2.0*nsample*best_q);
                                                		if ( test_mac >= 0.5) {
                                                        		best_mac = (int)(2.0*nsample*best_q) + 1;
                                                		} else {
                                                        		best_mac = (int)(2.0*nsample*best_q);
                                                		}
								fprintf(outstream, "%s\t%d\t%s\t%s\tNA\t%d\t%f\t%d\t%d\t%d\t%f\t%f\t%f\t%f\tNA\tNA\t%f\t%f\t%f\t%f\tNA\tNA\n", scaffold.c_str(), site, ref_nuc.c_str(), major_allele.c_str(), pop_coverage, Nc, Nr, best_Mac, best_mac, best_p, best_q, best_error, null_best_error, best_P, best_H, best_Q, best_h);
								// printf("%s\t%d\t%s\t%s\tNA\t%d\t%f\t%d\t%d\t%d\t%f\t%f\t%f\t%f\tNA\tNA\t%f\t%f\t%f\t%f\tNA\tNA\n", scaffold.c_str(), site, ref_nuc.c_str(), major_allele.c_str(), pop_coverage, Nc, Nr, best_Mac, best_mac, best_p, best_q, best_error, null_best_error, best_P, best_H, best_Q, best_h);
							}
						}
					} else {	// ML estimates not found
						fprintf(stderr, "ML estimates not found at site %d on %s\n", site, scaffold.c_str());
						// Print out the results for the f mode
						if (s_mode == "f") {
							fprintf(outstream, "%s\t%d\t%s\tNA\tNA\t%d\tNA\tNA\tNA\tNA\tNA\tNA\tNA\tNA\tNA\tNA\tNA\tNA\tNA\tNA\tNA\tNA\n", scaffold.c_str(), site, ref_nuc.c_str(), pop_coverage);
							// printf("%s\t%d\t%s\tNA\tNA\t%d\tNA\tNA\tNA\tNA\tNA\tNA\tNA\tNA\tNA\tNA\tNA\tNA\tNA\tNA\tNA\tNA\n", scaffold.c_str(), site, ref_nuc.c_str(), pop_coverage);
						}
					}	  
				}  	
			} else if (pop_read[n1] == pop_coverage) {
				// Print out the monomorphism results for the f mode
				if (s_mode == "f") {
					if (n1 == 1) {
						major_allele = "A";
					} else if (n1 == 2) {
        					major_allele = "C";
					} else if (n1 == 3) {
        					major_allele = "G";
					} else if (n1 == 4) {
        					major_allele = "T";
					}
					best_p = 1.0;
					best_q = 1.0 - best_p;
					test_Mac = 2.0*nsample*best_p - (int)(2.0*nsample*best_p);
					if ( test_Mac >= 0.5) {
                                		best_Mac = (int)(2.0*nsample*best_p) + 1;
                                	} else {
                                        	best_Mac = (int)(2.0*nsample*best_p);
                                	}
					test_mac = 2.0*nsample*best_q - (int)(2.0*nsample*best_q);
                                	if ( test_mac >= 0.5) {
                                		best_mac = (int)(2.0*nsample*best_q) + 1;
                                	} else {
                                        	best_mac = (int)(2.0*nsample*best_q);
                                	}
					best_error = 0.0;
					null_best_error = 0.0;
					best_D_A = 0.0;
					best_P = 1.0;
					best_H = 0.0;
					best_Q = 0.0;
					best_h = 0.0;
					fprintf(outstream, "%s\t%d\t%s\t%s\tNA\t%d\t%f\t%d\t%d\t%d\t%f\t%f\t%f\t%f\tNA\tNA\t%f\t%f\t%f\t%f\tNA\tNA\n", scaffold.c_str(), site, ref_nuc.c_str(), major_allele.c_str(), pop_coverage, Nc, Nr, best_Mac, best_mac, best_p, best_q, best_error, null_best_error, best_P, best_H, best_Q, best_h);
					// printf("%s\t%d\t%s\t%s\tNA\t%d\t%f\t%d\t%d\t%d\t%f\t%f\t%f\t%f\tNA\tNA\t%f\t%f\t%f\t%f\tNA\tNA\n", scaffold.c_str(), site, ref_nuc.c_str(), major_allele.c_str(), pop_coverage, Nc, Nr, best_Mac, best_mac, best_p, best_q, best_error, null_best_error, best_P, best_H, best_Q, best_h);
				}
			} 
		} else {
			// Print out the reference-sequence information when there is no data for the f mode
			if (s_mode == "f") {
				fprintf(outstream, "%s\t%d\t%s\tNA\tNA\t%d\t%f\t%d\tNA\tNA\tNA\tNA\tNA\tNA\tNA\tNA\tNA\tNA\tNA\tNA\tNA\tNA\n", scaffold.c_str(), site, ref_nuc.c_str(), pop_coverage, Nc, Nr);
				// printf("%s\t%d\t%s\tNA\tNA\t%d\t%f\t%d\tNA\tNA\tNA\tNA\tNA\tNA\tNA\tNA\tNA\tNA\tNA\tNA\tNA\tNA\n", scaffold.c_str(), site, ref_nuc.c_str(), pop_coverage, Nc, Nr);
			}				
		}		
	}
	// Close the input and output files
	inputFile.close();
	fclose(outstream);
	
	return 0;
}
