# Supplementary material for: Genotype Calling from Population-Genomic Sequencing Data
Source: G3 (Bethesda). 2017 Jan 19;7(5):1393–404. doi: 10.1534/g3.117.039008 (PMC5427492; doi:10.1534/g3.117.039008)
Supplement: Supplementary file 4 [file 1393FileS3.zip › BGC.cpp]

/* Updated on 06/06/16 */

/*
 
Program BGC.cpp to estimate the genotype of each 
individual form pro files of individual high-throughput 
sequencing data of multiple diploid individuals from a 
population, incorporating pre-determined genotype-frequency
estimates by the ML genotype-frequency estimator. In this version, 
genotype probabilities for each individual can be shown.
  
*/

#include <stdio.h>
#include <stdlib.h>
#include <iostream>
#include <string.h>
#include <string>
#include <fstream>
#include <sstream>
#include <math.h>
#include <sys/types.h>
#include <vector>
using namespace std;   

int main(int argc, char *argv[]) {

	// Default values of the options
	const char* in_file_name = {"In_BGC.txt"};
	const char* out_file_name = {"Out_BGC.txt"};
	int min_cov = 1;	// minimum coverage cut-off required to call a genotype
	int max_cov = 2000000000;	// maximum coverage cut-off allowed to call a genotype
	int gp = 0;	// indicator to specify whether genotype probabilities are shown (0: do not show, 1: show) 
	int print_help = 0;

	int argz = 1;	// argument counter

	// Read the specified setting
	while( (argz<argc) && (argv[argz][0] == '-') ) {
		if (strcmp(argv[argz], "-h") == 0) {
			print_help = 1;
		} else if (strcmp(argv[argz], "-in") == 0) {
			in_file_name = argv[++argz];
		} else if (strcmp(argv[argz], "-out") == 0) {
			out_file_name = argv[++argz];
		} else if (strcmp(argv[argz], "-min_cov") == 0) {
			sscanf(argv[++argz], "%d", &min_cov);
		} else if (strcmp(argv[argz], "-max_cov") == 0) {
                        sscanf(argv[++argz], "%d", &max_cov);
		} else if (strcmp(argv[argz], "-gp") == 0) {
			sscanf(argv[++argz], "%d", &gp);
		} else {
			fprintf(stderr, "unknown option %s\n", argv[argz]);
			print_help = 1;
			break;
		}
		argz++;
	}
	if (print_help) {	// print error/usage message ?
		fprintf(stderr, "USAGE: %s {<options>}\n", argv[0]);
		fprintf(stderr, "	options: -h: print the usage message\n");
		fprintf(stderr, "	-in <s>: specify the input file name\n");
		fprintf(stderr, "       -out <s>: specify the output file name\n");
		fprintf(stderr, "	-min_cov <d>: specify the minimum coverage cut-off required to call a genotype\n");
		fprintf(stderr, "       -max_cov <d>: specify the maximum coverage cut-off allowed to call a genotype\n");
		fprintf(stderr, "	-gp <d>: specify whether genotype probabilities are shown\n");
		exit(1);
	}

	if (min_cov > 1) {
		printf("min_cov: %d\n", min_cov);
	}
	if (max_cov < 2000000000) {
		printf("max_cov: %d\n", max_cov);
	}
	
	string line;	// String buffer

	ifstream inputFile(in_file_name);	// Try to open the input file	
	if ( !inputFile.is_open() ) {	// Exit on failure
		printf("Cannot open %s for reading.\n", in_file_name);
		exit(1);
	}	
	
	// Read the header
	string h_scaf, h_site, h_ref_nuc, h_n1, h_n2, h_pop_cov, h_best_err, h_best_P, h_best_H, h_best_Q, h_pol_llstat, h_HWE_llstat;	// Stores header names
	getline(inputFile, line);
	istringstream ss(line);
	ss >> h_scaf >> h_site >> h_ref_nuc >> h_n1 >> h_n2 >> h_pop_cov >> h_best_err >> h_best_P >> h_best_H >> h_best_Q >> h_pol_llstat >> h_HWE_llstat;
	string str;	// Temporarily stores each individual ID
	vector <string> id_ind;      // Stores individual IDs.
	id_ind.clear();
	while (true) {
		ss >> str;
		id_ind.push_back(str);
		if ( ss.eof() ) {
			break;
		}
	}
	int nsample = id_ind.size();	
	printf("%d individuals to be analyzed\n", nsample);

  	int ig, gg, jg, kg, lg, mg, size_quartet, digit, count_nuc;
	string scaffold, ref_nuc;
	int site;
	double best_error, best_error13, best_geno_freq[4], best_p, pol_llstat, HWE_llstat;
  	string quartet[nsample+1];
  	int ind_coverage[nsample+1], num_digit[5], read_count[nsample+1][5];
	int pop_coverage, n1, n2;
	string major_allele, minor_allele, best_geno[nsample+1];
	int ml_ind_read[nsample+1][4], count_geno[4], tot_count_geno, major_allele_count, minor_allele_count, id_best_geno, ml_geno;
	double sum_weights, maxll, sub_maxll, prob_nuc[4][4], prob_data[nsample+1][4], llg[4];

	// Point to the output file
	FILE *outstream;

  	// Open the output file 
  	outstream = fopen(out_file_name, "w");

  	// Print the field names
	fprintf(outstream, "scaffold\tposition\tbest_p\tbest_error\tpop_coverage\t");
	// printf("scaffold\tposition\tbest_p\tbest_error\tpop_coverage\t");
	if (gp == 0) {
		for(ig=0;ig<nsample-1;ig++) {
			fprintf(outstream, "%s\t", id_ind[ig].c_str());
			// printf("%s\t", id_ind[ig].c_str());
		}
		fprintf(outstream, "%s\n", id_ind[ig].c_str());
		// printf("%s\n", id_ind[ig].c_str());
	} else if (gp == 1) {
		for(ig=0;ig<nsample-1;ig++) {
			fprintf(outstream, "%s\t%s GP\t", id_ind[ig].c_str(), id_ind[ig].c_str());
        		// printf("%s\t%s GP\t", id_ind[ig].c_str(), id_ind[ig].c_str());
		}
		fprintf(outstream, "%s\t%s GP\n", id_ind[ig].c_str(), id_ind[ig].c_str());
		// printf("%s\t%s GP\n", id_ind[ig].c_str(), id_ind[ig].c_str());
	}
  	// Read the main data 
  	while ( getline(inputFile, line) ) {
  		istringstream ss(line);
		ss >> scaffold >> site >> ref_nuc >> n1 >> n2 >> pop_coverage >> best_error >> best_geno_freq[1] >> best_geno_freq[2] >> best_geno_freq[3] >> pol_llstat >> HWE_llstat;
		best_p = best_geno_freq[1] + best_geno_freq[2]/2.0;
		for (ig = 1; ig <= nsample; ig++) {
			ss >> quartet[ig];
		}
		for (ig = 1; ig <= nsample; ig++) {
			size_quartet = quartet[ig].size();
			// printf("quartet size: %d\n", size_quartet);
			jg = 1;
			digit = 0;
			ind_coverage[ig] = 0;
			for (kg = 0; kg < size_quartet; kg++) {
				if ( quartet[ig].at(kg) == '/') {
					// cout << quartet[ig].at(kg) << endl;
					mg = pow(10,digit-1);
					// printf("digit: %d\tmg: %d\n", digit, mg);
					// cout << digit << endl;
					count_nuc = 0;
					lg = 0;
					while (lg <= digit-1) {
						// cout << "Entered the for loop" << endl;
						// cout <<  << endl;
						count_nuc = count_nuc + mg*num_digit[lg];
						mg = mg/10;
						num_digit[lg] = 0;
						lg = lg + 1;
					}
					// printf("jg: %d\n", jg);
					read_count[ig][jg] = count_nuc;
					ind_coverage[ig] = ind_coverage[ig] + count_nuc;
					jg = jg + 1;
					count_nuc = 0;
					digit = 0;
				} else {
					// cout << quartet[ig].at(kg) << endl;
					num_digit[digit] = quartet[ig].at(kg) - '0';
					// cout << num_digit[digit] << endl;
					digit = digit + 1;
				}
				if (kg == size_quartet - 1) {
					mg = pow(10,digit-1);
					// printf("digit: %d\tmg: %d\n", digit, mg);
					count_nuc = 0;
					lg = 0;
					while (lg <= digit-1) {
						// cout << lg << endl;
						count_nuc = count_nuc + mg*num_digit[lg];
						mg = mg/10;
						num_digit[lg] = 0;
						lg = lg + 1;
					}
					// printf("jg: %d\n", jg);
					read_count[ig][jg] = count_nuc;
					ind_coverage[ig] = ind_coverage[ig] + count_nuc;
					jg = 1;
				}
			}
		}
		// cout << scaffold << site << ref_nuc.c_str() << quartet[1].c_str() << endl;
		// read_count[1][1] = quartet[1].at(0) - '0';
		// cout << read_count[1][4] << endl;
		/*  
		for (ig = 1; ig <= nsample; ig++) {
			printf("%s\t%d\t%s\t%d\t%s\t", scaffold.c_str(), site, ref_nuc.c_str(), ig, id_ind[ig].c_str());
			fprintf(outstream, "%s\t%d\t%s\t%d\t%s\t", scaffold.c_str(), site, ref_nuc.c_str(), ig, id_ind[ig].c_str());
			for (jg = 1; jg <= 4; jg++) {
				printf("%d\t", read_count[ig][jg]);
				fprintf(outstream, "%d\t", read_count[ig][jg]);
			}
			printf("%d\n", ind_coverage[ig]);
			fprintf(outstream, "%d\n", ind_coverage[ig]);
		}
		*/
		// ML estimation starts here
        	// Assign nucleotides to the candidate alleles at the site.
		if (n1 == 1) {
			major_allele = "A";
		} else if (n1 == 2) {
			major_allele = "C";
		} else if (n1 == 3) {
			major_allele = "G";
		} else if (n1 == 4) {
			major_allele = "T";
		}
		if (n2 == 1) {
			minor_allele = "A";
		} else if (n2 == 2) {
			minor_allele = "C";
		} else if (n2 == 3) {
			minor_allele = "G";
		} else if (n2 == 4) {
			minor_allele = "T";
		}
		// The default individual genotypes are NA
		for (ig=1;ig<=nsample;ig++) {
			best_geno[ig] = "NA";
			prob_data[ig][1] = 0.0;
			prob_data[ig][2] = 0.0;
			prob_data[ig][3] = 0.0;
			// printf("%s\n", best_geno[ig].c_str());
		}
		// Carry out the ML estimation 
		// printf("Just before the ML estimation\n");	 
		count_geno[1] = 0;
  		count_geno[2] = 0;
  		count_geno[3] = 0;
		major_allele_count = 0;
		minor_allele_count = 0;
  		tot_count_geno = 0;
		// Calculate the probability of a nucleotide read given the genotype of the individual
		best_error13 = best_error/3.0;
		prob_nuc[1][1] = 1.0 - best_error;
		prob_nuc[1][2] = best_error13;  
		prob_nuc[1][3] = best_error13;
		prob_nuc[2][1] = 0.5 - best_error13;
		prob_nuc[2][2] = 0.5 - best_error13;
		prob_nuc[2][3] = best_error13;
		prob_nuc[3][1] = best_error13;
		prob_nuc[3][2] = 1.0 - best_error;
		prob_nuc[3][3] = best_error13;
		// printf("Finished calculating the conditional probabilities\n");
  		for (ig=1;ig<=nsample;ig++){
			// printf("coverage of individual %d: %d\n", ig, ind_coverage[ig]); 
			if (ind_coverage[ig] >= min_cov && ind_coverage[ig] <= max_cov) {
				// printf("Passed the coverage requirement\n");
				maxll = -10000000000.0;
				sub_maxll = -10000000000.0;
				id_best_geno = 0;
				ml_ind_read[ig][1] = read_count[ig][n1];
				ml_ind_read[ig][2] = read_count[ig][n2];
				ml_ind_read[ig][3] = ind_coverage[ig] - ml_ind_read[ig][1] - ml_ind_read[ig][2];
				// Calculate the sum of the weights over the genotypes 
				sum_weights = 0.0;
				for (gg=1;gg<=3;gg++){
					sum_weights = sum_weights + best_geno_freq[gg]*pow(prob_nuc[gg][1], (double)ml_ind_read[ig][1])*pow(prob_nuc[gg][2], (double)ml_ind_read[ig][2])*pow(prob_nuc[gg][3], (double)ml_ind_read[ig][3]);
				}
				// printf("read counts of individual %d: %d\t%d\t%d\n", ig, ml_ind_read[ig][1], ml_ind_read[ig][2], ml_ind_read[ig][3]);
  				for (gg=1;gg<=3;gg++){
					ml_geno = gg; 
					// Calculate the probability of the observed set of the site-specific nucleotide reads 
					prob_data[ig][ml_geno] = ( best_geno_freq[ml_geno]*pow(prob_nuc[ml_geno][1], (double)ml_ind_read[ig][1])*pow(prob_nuc[ml_geno][2], (double)ml_ind_read[ig][2])*pow(prob_nuc[ml_geno][3], (double)ml_ind_read[ig][3]) )/sum_weights;
					// Take the natural log of the probability 
					if (prob_data[ig][ml_geno] > 0.0) {
						llg[ml_geno] = log(prob_data[ig][ml_geno]);
					} else {
						llg[ml_geno] = -10000000001.0;
					}
					// printf("Finished calculating the log-likelihood\n");
					// Examine whether this is a new ML solution for the individual  
					if (llg[ml_geno] > maxll){
						sub_maxll = maxll;
						maxll = llg[ml_geno];
						if (ml_geno == 1) {	// homozygous for the major allele 
							if (ml_ind_read[ig][1] > 0) {
								id_best_geno = 1;
								if (n1 == 1) {		// major allele is A 
									best_geno[ig] = "AA";
								} else if (n1 == 2) {		// major allele is C 
									best_geno[ig] = "CC";
								} else if (n1 == 3) {          // major allele is G 
                                                			best_geno[ig] = "GG";
								} else if (n1 == 4) {          // major allele is T 
                                                			best_geno[ig] = "TT";
								}
							}
						} else if (ml_geno == 2) {	// heterozygous 
							if (ml_ind_read[ig][1]*ml_ind_read[ig][2] > 0) {
								id_best_geno = 2;
								if (n1*n2 == 2) {	// Alleles are A and C 
									best_geno[ig] = "AC";
								} else if (n1*n2 == 3) {     // Alleles are A and G 
									best_geno[ig] = "AG";
								} else if (n1*n2 == 4) {     // Alleles are A and T 
                                                			best_geno[ig] = "AT";
								} else if (n1*n2 == 6) {     // Alleles are C and G 
                                                			best_geno[ig] = "CG";
								} else if (n1*n2 == 8) {     // Alleles are C and T 
                                                			best_geno[ig] = "CT";
								} else if (n1*n2 == 12) {     // Alleles are G and T 
                                                			best_geno[ig] = "GT";
								}
							}
						} else if (ml_geno == 3) {	// homozygous for the minor allele 
							if (ml_ind_read[ig][2] > 0) {
								id_best_geno = 3;
								if (n2 == 1) {         // minor allele is A 
                                                			best_geno[ig] = "AA";
                                        			} else if (n2 == 2) {          // minor allele is C 
                                                			best_geno[ig] = "CC";
                                        			} else if (n2 == 3) {          // minor allele is G 
                                                			best_geno[ig] = "GG";
                                        			} else if (n2 == 4) {          // minor allele is T 
                                                			best_geno[ig] = "TT";
                                        			}
							}
						}	 
					} else if (llg[ml_geno] == maxll) {
						sub_maxll = maxll;
						maxll = llg[ml_geno];
					} else if (llg[ml_geno] > sub_maxll) {
						sub_maxll = llg[ml_geno];
					}
				}
				// printf("ig: %d\tprob_data[1]: %f\tprob_data[2]: %f\tprob_data[3]: %f\n", ig, prob_data[ig][1], prob_data[ig][2], prob_data[ig][3]);
				// printf("major allele: %d\tminor allele: %d\n", n1, n2);
				if (maxll > sub_maxll) {
					if (id_best_geno == 1) {
						tot_count_geno = tot_count_geno + 1;
						count_geno[1] = count_geno[1] + 1;
						major_allele_count = major_allele_count + 2;
					} else if (id_best_geno == 2) {
						tot_count_geno = tot_count_geno + 1;
						count_geno[2] = count_geno[2] + 1;
						major_allele_count = major_allele_count + 1;
						minor_allele_count = minor_allele_count + 1;
					} else if (id_best_geno == 3) {
						tot_count_geno = tot_count_geno + 1;
						count_geno[3] = count_geno[3] + 1;
						minor_allele_count = minor_allele_count + 2;
					}
					// printf("%d\t%d\t%d\t%d\t%s\t%s\t%f\t%f\t%f\t%f\t%s\t%f\n", ig, ml_ind_read[ig][1], ml_ind_read[ig][2], ml_ind_read[ig][3], major_allele.c_str(), minor_allele.c_str(), llg[1], llg[2], llg[3], max_ll, best_geno.c_str(), best_error);
				} else {
					best_geno[ig] = "NA";
					// printf("%d\t%d\t%d\t%d\t%s\t%s\t%f\t%f\t%f\t%f\tNA\t%f\n", ig, ml_ind_read[ig][1], ml_ind_read[ig][2], ml_ind_read[ig][3], major_allele.c_str(), minor_allele.c_str(), llg[1], llg[2], llg[3], max_ll, best_error);
				}
			}
  		}
  		// printf("scaffold: %s\tposition: %d\tsample size: %d\tallele 1 homo: %f\thetero: %f\tallele 2 homo: %f\n", scaffold.c_str(), site, tot_count_geno, (double)count_geno[1]/tot_count_geno, (double)count_geno[2]/tot_count_geno, (double)count_geno[3]/tot_count_geno);
  		if ( count_geno[1] < tot_count_geno) {
			fprintf(outstream, "%s\t%d\t%f\t%f\t%d\t", scaffold.c_str(), site, best_p, best_error, pop_coverage);
			// printf("%s\t%d\t%f\t%f\t%d\t", scaffold.c_str(), site, best_p, best_error, pop_coverage);
			if (gp == 0) {
				for(ig=1;ig<nsample;ig++) {
					fprintf(outstream, "%s\t", best_geno[ig].c_str());
					// printf("%s\t", best_geno[ig].c_str());
				}
				fprintf(outstream, "%s\n", best_geno[ig].c_str());
				// printf("%s\n", best_geno[ig].c_str());
			} else if (gp == 1) {
				for(ig=1;ig<nsample;ig++) {
					if (best_geno[ig] != "NA") {
						fprintf(outstream, "%s\t%f/%f\t", best_geno[ig].c_str(), prob_data[ig][1], prob_data[ig][3]);
						// printf("%s\t%f/%f\t", best_geno[ig].c_str(), prob_data[ig][1], prob_data[ig][3]);
					} else {
						fprintf(outstream, "%s\tNA\t", best_geno[ig].c_str());
						// printf("%s\tNA\t", best_geno[ig].c_str());
					}
				}
				if (best_geno[ig] != "NA") {
					fprintf(outstream, "%s\t%f/%f\n", best_geno[ig].c_str(), prob_data[nsample][1], prob_data[nsample][3]);
					// printf("%s\t%f/%f\n", best_geno[ig].c_str(), prob_data[nsample][1], prob_data[nsample][3]);
				} else {
					fprintf(outstream, "%s\tNA\n", best_geno[ig].c_str());
					// printf("%s\tNA\n", best_geno[ig].c_str());
				}
			}
  		}
  	}
  	return 0;  
}
