# Supplementary material for: Genotype Calling from Population-Genomic Sequencing Data
Source: G3 (Bethesda). 2017 Jan 19;7(5):1393–404. doi: 10.1534/g3.117.039008 (PMC5427492; doi:10.1534/g3.117.039008)
Supplement: Supplementary file 10 [file 1393FileS7.zip › TRI.cpp]

/* Updated on 06/06/16 */

/*
 
Program TRI.cpp to call the genotype of each individual from pro files of individual 
high-throughput sequencing data of multiple triploid individuals from a population.  
The number of alleles is based on significant genotypes according to the likelihood-ratio 
test.  The mean error-rate estimate among individuals is reported at each site. The identity 
of the major nucleotide is shown in the output in this version.  Also, users can specify the 
maximum error-rate estimate allowed in this version.  In this version, information at every site 
of the reference sequence is shown in the output.  In addition, users can specify the SNP call
mode to print out the information only for significantly polymorphic sites.     

*/

#include <stdio.h>
#include <stdlib.h>
#include <iostream>
#include <string.h>
#include <string>
#include <fstream>
#include <sstream>
#include <math.h>
#include <sys/types.h>
#include <vector>
using namespace std;   

int main(int argc, char *argv[]){

	// Default values of the options
	const char* in_file_name = {"In_TRI.txt"};
	const char* out_file_name = {"Out_TRI.txt"};
	int min_cov = 1;	// minimum coverage cut-off required to call a genotype
	int max_cov = 2000000000;	// maximum coverage cut-off allowed to call a genotype
	double cv = 3.841;
	double max_e = 0.5;
	int snpc = 0;
	int print_help = 0;

	int argz = 1;	// argument counter

	// Read the specified setting
	while( (argz<argc) && (argv[argz][0] == '-') ) {
		if (strcmp(argv[argz], "-h") == 0) {
			print_help = 1;
		} else if (strcmp(argv[argz], "-in") == 0) {
			in_file_name = argv[++argz];
		} else if (strcmp(argv[argz], "-out") == 0) {
			out_file_name = argv[++argz];
		} else if (strcmp(argv[argz], "-min_cov") == 0) {
			sscanf(argv[++argz], "%d", &min_cov);
		} else if (strcmp(argv[argz], "-max_cov") == 0) {
			sscanf(argv[++argz], "%d", &max_cov);
		} else if (strcmp(argv[argz], "-cv") == 0) {
			sscanf(argv[++argz], "%lf", &cv);
		} else if (strcmp(argv[argz], "-max_e") == 0) {
			sscanf(argv[++argz], "%lf", &max_e);
		} else if (strcmp(argv[argz], "-snpc") == 0) {
                        sscanf(argv[++argz], "%d", &snpc);
		} else {
			fprintf(stderr, "unknown option %s\n", argv[argz]);
			print_help = 1;
			break;
		}
		argz++;
	}
	if (print_help) {	// print error/usage message ?
		fprintf(stderr, "USAGE: %s {<options>}\n", argv[0]);
		fprintf(stderr, "	options: -h: print the usage message\n");
		fprintf(stderr, "	-in <s>: specify the input file name\n");
		fprintf(stderr, "       -out <s>: specify the output file name\n");
		fprintf(stderr, "	-min_cov <d>: specify the minimum coverage cut-off required to call a genotype\n");
		fprintf(stderr, "       -max_cov <d>: specify the maximum coverage cut-off allowed to call a genotype\n");
		fprintf(stderr, "       -cv <f>: specify the chi-square critical value for the polymorphism test\n");
		fprintf(stderr, "       -max_e <f>: specify the maximum error-rate estimate allowed\n");
		fprintf(stderr, "       -snpc <d>: specify the SNP call mode\n");
		exit(1);
	}
	
	if (min_cov != 1) {
		printf("min_cov: %d\n", min_cov);
	}
	if (max_cov != 2000000000) {
		printf("max_cov: %d\n", max_cov);
	}
	if (max_e != 0.5) {
		printf("max_e: %f\n", max_e);
	}

	ifstream inputFile(in_file_name);	// Try to open the input file
	if ( !inputFile.is_open() ) {	// Exit on failure
		printf("Cannot open %s for reading.\n", in_file_name);
		exit(1);
	}

	// Read the header
	string line;    // String buffer
	string h_scaf, h_site, h_ref_nuc;	// Stores header names	
	getline(inputFile, line);
	istringstream ss(line);
        ss >> h_scaf >> h_site >> h_ref_nuc;
	string str;	// Temporarily stores each individual ID
	vector <string> id_ind;      // Stores individual IDs
	id_ind.clear();
	while (true) {
		ss >> str;
		id_ind.push_back(str);
		if ( ss.eof() ) {
			break;
		}
	}
	int nsample = id_ind.size();
	printf("%d individuals to be analyzed\n", nsample);
	
  	int ag, ig, gg, jg, kg, lg, mg, ng, size_quartet, digit, count_nuc;
	string scaffold;
  	int site;
  	string ref_nuc;
  	string quartet[nsample+1];
  	int ind_coverage[nsample+1], num_digit[5], read_count[nsample+1][5], pop_read[5];
	int pop_coverage, n1, n2;
	string major_allele, best_geno[nsample+1];
	string test_geno;	// temporarily genotype for examining the stasistical significance of the alleles
	int count_geno[21], tot_count_geno, count_allele[5], ml_geno;
	double maxll, sub_maxll, error, llg[21], best_error;
	double num1_error, num2_error;	
	double null_error, null_maxll, ind_llstat, max_ind_llstat[5];
	int ni1, ni2;
	double sum_best_error, mean_best_error;
	int num_alleles;
	int snp;	// one if the site is significantly polymorphic, and zero otherwise 

	// point to the output file
	FILE *outstream;
	
  	// Open the output file 
  	outstream = fopen( out_file_name, "w" );

  	// Print the field names
	fprintf(outstream, "scaffold\tposition\tref_nuc\tnum_alleles\tpop_coverage\tsample_size\tmean_best_error\tmajor_allele\t");
	// printf("scaffold\tposition\tref_nuc\tnum_alleles\tpop_coverage\tsample_size\tmean_best_error\tmajor_allele\t");
	for(ig=0;ig<nsample-1;ig++) {
		fprintf(outstream, "%s\t", id_ind[ig].c_str());
        	// printf("%s\t", id_ind[ig].c_str());
	}
	fprintf(outstream, "%s\tmax_ind_llstat[1]\tmax_ind_llstat[2]\tmax_ind_llstat[3]\tmax_ind_llstat[4]\n", id_ind[nsample-1].c_str());
	// printf("%s\tmax_ind_llstat[1]\tmax_ind_llstat[2]\tmax_ind_llstat[3]\tmax_ind_llstat[4]\n", id_ind[nsample-1].c_str());
  	// Read the main data 
  	while ( getline(inputFile, line) ) {
  		istringstream ss(line);
		ss >> scaffold >> site >> ref_nuc;
		for (ig = 1; ig <= nsample; ig++) {
			ss >> quartet[ig];
		}
		for (ig = 1; ig <= nsample; ig++) {
			size_quartet = quartet[ig].size();
			// printf("quartet size: %d\n", size_quartet);
			jg = 1;
			digit = 0;
			ind_coverage[ig] = 0;
			for (kg = 0; kg < size_quartet; kg++) {
				if ( quartet[ig].at(kg) == '/') {
					// cout << quartet[ig].at(kg) << endl;
					mg = pow(10,digit-1);
					// printf("digit: %d\tmg: %d\n", digit, mg);
					// cout << digit << endl;
					count_nuc = 0;
					lg = 0;
					while (lg <= digit-1) {
						// cout << "Entered the for loop" << endl;
						// cout <<  << endl;
						count_nuc = count_nuc + mg*num_digit[lg];
						mg = mg/10;
						num_digit[lg] = 0;
						lg = lg + 1;
					}
					// printf("jg: %d\n", jg);
					read_count[ig][jg] = count_nuc;
					ind_coverage[ig] = ind_coverage[ig] + count_nuc;
					jg = jg + 1;
					count_nuc = 0;
					digit = 0;
				} else {
					// cout << quartet[ig].at(kg) << endl;
					num_digit[digit] = quartet[ig].at(kg) - '0';
					// cout << num_digit[digit] << endl;
					digit = digit + 1;
				}
				if (kg == size_quartet - 1) {
					mg = pow(10,digit-1);
					// printf("digit: %d\tmg: %d\n", digit, mg);
					count_nuc = 0;
					lg = 0;
					while (lg <= digit-1) {
						// cout << lg << endl;
						count_nuc = count_nuc + mg*num_digit[lg];
						mg = mg/10;
						num_digit[lg] = 0;
						lg = lg + 1;
					}
					// printf("jg: %d\n", jg);
					read_count[ig][jg] = count_nuc;
					ind_coverage[ig] = ind_coverage[ig] + count_nuc;
					jg = 1;
				}
			}
		}
		// cout << scaffold << site << ref_nuc.c_str() << quartet[1].c_str() << endl;
		// read_count[1][1] = quartet[1].at(0) - '0';
		// cout << read_count[1][4] << endl;
		/* 
		for (ig = 1; ig <= nsample; ig++) {
			printf("%s\t%d\t%s\t%d\t%s\t", scaffold.c_str(), site, ref_nuc.c_str(), ig, id_ind[ig-1].c_str());
			fprintf(outstream, "%s\t%d\t%s\t%d\t%s\t", scaffold.c_str(), site, ref_nuc.c_str(), ig, id_ind[ig-1].c_str());
			for (jg = 1; jg <= 4; jg++) {
				printf("%d\t", read_count[ig][jg]);
				fprintf(outstream, "%d\t", read_count[ig][jg]);
			}
			printf("%d\n", ind_coverage[ig]);
			fprintf(outstream, "%d\n", ind_coverage[ig]);
		}
		*/
		// ML estimation starts here
        	// Calculate the number of four different nucleotide reads in the population sample.
        	pop_coverage = 0;
        	for (jg = 1; jg <= 4; jg++) {
                	pop_read[jg] = 0;
                	for (ig = 1; ig <= nsample; ig++) {
                        	pop_read[jg] = pop_read[jg] + read_count[ig][jg];
                	}
                	pop_coverage = pop_coverage + pop_read[jg];
        	}
        	// printf("%s\t%d\t%d\t%d\t%d\t%d\t%d\n", scaffold.c_str(), site, pop_read[1], pop_read[2], pop_read[3], pop_read[4], pop_coverage);
        	// fprintf(outstream, "%s\t%d\t%d\t%d\t%d\t%d\t%d\n", scaffold.c_str(), site, pop_read[1], pop_read[2], pop_read[3], pop_read[4], pop_coverage);
        	// Find the two most abundant nucleotides at the site
        	if (pop_read[1] >= pop_read[2]) {
                	n1 = 1;
                	n2 = 2;
        	} else {
                	n1 = 2;
                	n2 = 1;
        	}
        	if (pop_read[3] > pop_read[n1]) {
                	n2 = n1;
                	n1 = 3;
        	} else if (pop_read[3] > pop_read[n2]) {
			n2 = 3;
		}
		if (pop_read[4] > pop_read[n1]) {
                	n2 = n1;
                	n1 = 4;
		} else if (pop_read[4] > pop_read[n2]) {
			n2 = 4;
		}
		if (n1 == 1) {
			major_allele = "A";
		} else if (n1 == 2) {
			major_allele = "C";
		} else if (n1 == 3) {
			major_allele = "G";
		} else if (n1 == 4) {
			major_allele = "T";
		}
		// printf("%s\t%d\t%d\t%d\n", scaffold.c_str(), site, n1, n2);
		// fprintf(outstream, "%s\t%d\t%d\t%d\n", scaffold.c_str(), site, n1, n2);
		// The default individual genotypes are NA
		for (ig=1;ig<=nsample;ig++) {
			best_geno[ig] = "NA";
			// printf("%s\n", best_geno[ig].c_str());
		}
		// printf("Just before the ML estimation\n");
		// Carry out the ML estimation only when there are at least two different nucleotides in the population sample	 
		if (pop_read[n1] < pop_coverage) {
			tot_count_geno = 0;
			for (gg=1;gg<=20;gg++) {
				count_geno[gg] = 0;
			}
			for (ag=1;ag<=4;ag++) {
				count_allele[ag] = 0;
				max_ind_llstat[ag] = 0.0;
			}
			sum_best_error = 0.0;
  			for (ig=1;ig<=nsample;ig++){
				// printf("coverage of individual %d: %d\n", ig, ind_coverage[ig]); 
				if (ind_coverage[ig] >= min_cov && ind_coverage[ig] <= max_cov) {
					// printf("Passed the coverage requirement\n");
					maxll = -10000000000.0;
					sub_maxll = -10000000000.0;
					// printf("read counts of individual %d: %d\t%d\t%d\t%d\n", ig, read_count[ig][1], read_count[ig][2], read_count[ig][3], read_count[ig][4]);
					if (read_count[ig][1] == ind_coverage[ig]) {
						best_error = 0.0;
						best_geno[ig] = "AAA";
						maxll = 0.0;
						tot_count_geno = tot_count_geno + 1;
						count_geno[1] = count_geno[1] + 1;
						count_allele[1] = count_allele[1] + 3;
						null_error = (ind_coverage[ig] - read_count[ig][n1])/(double)ind_coverage[ig];
						if (n1 == 1) {
							null_maxll = 0.0;
						} else {
							null_maxll = read_count[ig][1]*log(null_error/3.0);
						}
						ind_llstat = 2.0*(maxll-null_maxll);
						if (ind_llstat > max_ind_llstat[1]) {
							max_ind_llstat[1] = ind_llstat;
						}
					} else if (read_count[ig][2] == ind_coverage[ig]) {
						best_error = 0.0;
						best_geno[ig] = "CCC";
						maxll = 0.0;
						tot_count_geno = tot_count_geno + 1;
						count_geno[2] = count_geno[2] + 1;
						count_allele[2] = count_allele[2] + 3;
						null_error = (ind_coverage[ig] - read_count[ig][n1])/(double)ind_coverage[ig];
						if (n1 == 2) {
							null_maxll = 0.0;
						} else {
							null_maxll = read_count[ig][2]*log(null_error/3.0);
						}
						ind_llstat = 2.0*(maxll-null_maxll);
						if (ind_llstat > max_ind_llstat[2]) {
							max_ind_llstat[2] = ind_llstat;
						}
					} else if (read_count[ig][3] == ind_coverage[ig]) {
						best_error = 0.0;
						best_geno[ig] = "GGG";
						maxll = 0.0;
						tot_count_geno = tot_count_geno + 1;
						count_geno[3] = count_geno[3] + 1;
						count_allele[3] = count_allele[3] + 3;
						null_error = (ind_coverage[ig] - read_count[ig][n1])/(double)ind_coverage[ig];
						if (n1 == 3) {
							null_maxll = 0.0;
						} else {
							null_maxll = read_count[ig][3]*log(null_error/3.0);
						}
						ind_llstat = 2.0*(maxll-null_maxll);
						if (ind_llstat > max_ind_llstat[3]) {
							max_ind_llstat[3] = ind_llstat;
						}
					} else if (read_count[ig][4] == ind_coverage[ig]) {
						best_error = 0.0;
						best_geno[ig] = "TTT";
						maxll = 0.0;
						tot_count_geno = tot_count_geno + 1;
						count_geno[4] = count_geno[4] + 1;
						count_allele[4] = count_allele[4] + 3;
						null_error = (ind_coverage[ig] - read_count[ig][n1])/(double)ind_coverage[ig];
						if (n1 == 4) {
							null_maxll = 0.0;
						} else {
							null_maxll = read_count[ig][4]*log(null_error/3.0);
						}
						ind_llstat = 2.0*(maxll-null_maxll);
						if (ind_llstat > max_ind_llstat[4]) {
							max_ind_llstat[4] = ind_llstat;
						}
					} else if ( (read_count[ig][1]+read_count[ig][2]) == ind_coverage[ig] ) { // nucleotide reads A and C only
						// Loop over four candidate genotypes of the individual
						for (gg=1;gg<=4;gg++){
							ml_geno = gg; 
							if (ml_geno == 1) {	// candidate genotype AAA
								error = read_count[ig][2]/(double)ind_coverage[ig];
								if (error > max_e) {
                                                                	error = max_e;
                                                        	}
								llg[ml_geno] = read_count[ig][1]*log(1.0-error) + read_count[ig][2]*log(error/3.0); 		
							} else if (ml_geno == 2){	// candidate genotype CCC
								error = read_count[ig][1]/(double)ind_coverage[ig];
								if (error > max_e) {
                                                                	error = max_e;
                                                        	}
								llg[ml_geno] = read_count[ig][2]*log(1.0-error) + read_count[ig][1]*log(error/3.0);
							} else if (ml_geno == 3){	// candidate genotype ACC
								error = 0.0;
								llg[ml_geno] = read_count[ig][1]*log( (double)1.0/3.0 - error/9.0 ) + read_count[ig][2]*log( (double)2.0/3.0 - error*(5.0/9.0) );
							} else if (ml_geno == 4){       // candidate genotype AAC
								error = 0.0;
								llg[ml_geno] = read_count[ig][2]*log( (double)1.0/3.0 - error/9.0 ) + read_count[ig][1]*log( (double)2.0/3.0 - error*(5.0/9.0) );
							}
							// Examine whether this is a new ML solution for the individual  
							if (llg[ml_geno] > maxll){
								if (ml_geno == 1) {	// AAA
									sub_maxll = maxll;
									maxll = llg[ml_geno];
									best_error = error;
									best_geno[ig] = "AAA";
								} else if (ml_geno == 2) {	// CCC
									sub_maxll = maxll;
									maxll = llg[ml_geno];
									best_error = error;
									best_geno[ig] = "CCC";
								} else if (ml_geno == 3) {	// ACC
									sub_maxll = maxll;
									maxll = llg[ml_geno];
									best_error = error;
									best_geno[ig] = "ACC";
								} else if (ml_geno == 4) {      // AAC
									sub_maxll = maxll;
									maxll = llg[ml_geno];
									best_error = error;
									best_geno[ig] = "AAC";
								}			 
							} else if (llg[ml_geno] == maxll) {
								sub_maxll = maxll;
								maxll = llg[ml_geno];
							} else if (llg[ml_geno] > sub_maxll) {
								sub_maxll = llg[ml_geno];
							}
						}	// end of the loop over the candidate genotypes
						if (maxll > sub_maxll) {
							tot_count_geno = tot_count_geno + 1;
							if (best_geno[ig] == "AAA") {
								count_geno[1] = count_geno[1] + 1;
								count_allele[1] = count_allele[1] + 3;
							} else if (best_geno[ig] == "CCC") {
								count_geno[2] = count_geno[2] + 1;
								count_allele[2] = count_allele[2] + 3;
							} else if (best_geno[ig] == "ACC") {
								count_geno[5] = count_geno[5] + 1;
								count_allele[1] = count_allele[1] + 1;
								count_allele[2] = count_allele[2] + 2;
							} else if (best_geno[ig] == "AAC") {
								count_geno[11] = count_geno[11] + 1;
								count_allele[1] = count_allele[1] + 2;
								count_allele[2] = count_allele[2] + 1;
							}
							null_error = (ind_coverage[ig] - read_count[ig][n1])/(double)ind_coverage[ig];
							if (n1 == 1) {
								null_maxll = read_count[ig][1]*log(1.0-null_error) + read_count[ig][2]*log(null_error/3.0);
							} else if (n1 == 2) {
								null_maxll = read_count[ig][2]*log(1.0-null_error) + read_count[ig][1]*log(null_error/3.0);
							} else {
								null_maxll = (read_count[ig][1]+read_count[ig][2])*log(null_error/3.0);
							}
							ind_llstat = 2.0*(maxll-null_maxll);
							if (best_geno[ig] == "ACC") {
								if (ind_llstat > cv) {
									if (maxll - llg[2] <= cv) {
										test_geno = "CCC";
									} else {
										test_geno = "ACC";
									}
								} else {
									test_geno = "ACC";
								}
							} else if (best_geno[ig] == "AAC") {
								if (ind_llstat > cv) {
									if (maxll - llg[1] <= cv) {
										test_geno = "AAA";
									} else {
										test_geno = "AAC";
									}
								} else {
									test_geno = "AAC";
								} 
							} else {
								test_geno = best_geno[ig];
							}
							for (ng=0; ng<=2; ng++) {
								if (test_geno.substr(ng,1) != major_allele) {
									if (test_geno.substr(ng,1) == "A") {
										if (ind_llstat > max_ind_llstat[1]) {
											max_ind_llstat[1] = ind_llstat;
										}
									} else if (test_geno.substr(ng,1) == "C") {
										if (ind_llstat > max_ind_llstat[2]) {
											max_ind_llstat[2] = ind_llstat;
										}
									}
								}
							}
						} else {
							best_geno[ig] = "NA";
						}
					} else if ( (read_count[ig][1]+read_count[ig][3]) == ind_coverage[ig] ) { // nucleotide reads A and G only
						// Loop over four candidate genotypes of the individual
						for (gg=1;gg<=4;gg++){
							ml_geno = gg;
							if (ml_geno == 1) {	// candidate genotype AAA
								error = read_count[ig][3]/(double)ind_coverage[ig];
								if (error > max_e) {
                                                                	error = max_e;
                                                        	}
								llg[ml_geno] = read_count[ig][1]*log(1.0-error) + read_count[ig][3]*log(error/3.0);
							} else if (ml_geno == 2){	// candidate genotype GGG
								error = read_count[ig][1]/(double)ind_coverage[ig];
								if (error > max_e) {
                                                                	error = max_e;
                                                        	}
								llg[ml_geno] = read_count[ig][3]*log(1.0-error) + read_count[ig][1]*log(error/3.0);;
							} else if (ml_geno == 3){	// candidate genotype AGG
								error = 0.0;
								llg[ml_geno] = read_count[ig][1]*log( (double)1.0/3.0 - error/(double)9.0 ) + read_count[ig][3]*log( (double)2.0/3.0 - error*(double)5.0/9.0 );
							} else if (ml_geno == 4){       // candidate genotype AAG
								error = 0.0;
								llg[ml_geno] = read_count[ig][3]*log( (double)1.0/3.0 - error/(double)9.0 ) + read_count[ig][1]*log( (double)2.0/3.0 - error*(double)5.0/9.0 );
							}
							// Examine whether this is a new ML solution for the individual
							if (llg[ml_geno] > maxll){
								if (ml_geno == 1) {	// AAA
									sub_maxll = maxll;
									maxll = llg[ml_geno];
									best_error = error;
									best_geno[ig] = "AAA";
								} else if (ml_geno == 2) {	// GGG
									sub_maxll = maxll;
									maxll = llg[ml_geno];
									best_error = error;
									best_geno[ig] = "GGG";
								} else if (ml_geno == 3) {	// AGG
									sub_maxll = maxll;
									maxll = llg[ml_geno];
									best_error = error;
									best_geno[ig] = "AGG";
								} else if (ml_geno == 4) {      // AAG
									sub_maxll = maxll;
									maxll = llg[ml_geno];
									best_error = error;
									best_geno[ig] = "AAG";
								}
							} else if (llg[ml_geno] == maxll) {
								sub_maxll = maxll;
								maxll = llg[ml_geno];
							} else if (llg[ml_geno] > sub_maxll) {
								sub_maxll = llg[ml_geno];
							}
						}
						if (maxll > sub_maxll) {
							tot_count_geno = tot_count_geno + 1;
							if (best_geno[ig] == "AAA") {
								count_geno[1] = count_geno[1] + 1;
								count_allele[1] = count_allele[1] + 3;
							} else if (best_geno[ig] == "GGG") {
								count_geno[3] = count_geno[3] + 1;
								count_allele[3] = count_allele[3] + 3;
							} else if (best_geno[ig] == "AGG") {
								count_geno[6] = count_geno[6] + 1;
								count_allele[1] = count_allele[1] + 1;
								count_allele[3] = count_allele[3] + 2;
							} else if (best_geno[ig] == "AAG") {
								count_geno[12] = count_geno[12] + 1;
								count_allele[1] = count_allele[1] + 2;
								count_allele[3] = count_allele[3] + 1;
							}
							null_error = (ind_coverage[ig] - read_count[ig][n1])/(double)ind_coverage[ig];
							if (n1 == 1) {
								null_maxll = read_count[ig][1]*log(1.0-null_error) + read_count[ig][3]*log(null_error/3.0);
							} else if (n1 == 3) {
								null_maxll = read_count[ig][3]*log(1.0-null_error) + read_count[ig][1]*log(null_error/3.0);
							} else {
								null_maxll = (read_count[ig][1]+read_count[ig][3])*log(null_error/3.0);
							}
							ind_llstat = 2.0*(maxll-null_maxll);
							if (best_geno[ig] == "AGG") {
								if (ind_llstat > cv) {
									if (maxll - llg[2] <= cv) {
										test_geno = "GGG";
									} else {
										test_geno = "AGG";
									}
								} else {
									test_geno = "AGG";
								}
							} else if (best_geno[ig] == "AAG") {
								if (ind_llstat > cv) {
									if (maxll - llg[1] <= cv) {
										test_geno = "AAA";
									} else {
										test_geno = "AAG";
									}
								} else {
									test_geno = "AAG";
								}		
							} else {
								test_geno = best_geno[ig];
							}	
							for (ng=0; ng<=2; ng++) {
								if (test_geno.substr(ng,1) != major_allele) {
									if (test_geno.substr(ng,1) == "A") {
										if (ind_llstat > max_ind_llstat[1]) {
											max_ind_llstat[1] = ind_llstat;
										}
									} else if (test_geno.substr(ng,1) == "G") {
										if (ind_llstat > max_ind_llstat[3]) {
											max_ind_llstat[3] = ind_llstat;
										}
									}
								}
							}
						} else {
							best_geno[ig] = "NA";
						}
					} else if ( (read_count[ig][1]+read_count[ig][4]) == ind_coverage[ig] ) { // nucleotide reads A and T only
						// Loop over four candidate genotypes of the individual
						for (gg=1;gg<=4;gg++){
							ml_geno = gg;
							if (ml_geno == 1) {	// candidate genotype AAA
								error = read_count[ig][4]/(double)ind_coverage[ig];
								if (error > max_e) {
									error = max_e;
								}
								llg[ml_geno] = read_count[ig][1]*log(1.0-error) + read_count[ig][4]*log(error/3.0);
							} else if (ml_geno == 2){	// candidate genotype TTT
								error = read_count[ig][1]/(double)ind_coverage[ig];
								if (error > max_e) {
									error = max_e;
								}
								llg[ml_geno] = read_count[ig][4]*log(1.0-error) + read_count[ig][1]*log(error/3.0);
							} else if (ml_geno == 3){	// candidate genotype ATT
								error = 0.0;
								llg[ml_geno] = read_count[ig][1]*log( (double)1.0/3.0 - error/(double)9.0 ) + read_count[ig][4]*log( (double)2.0/3.0 - error*(double)5.0/9.0 );
							} else if (ml_geno == 4){	// candidate genotype AAT
								error = 0.0;
								llg[ml_geno] = read_count[ig][4]*log( (double)1.0/3.0 - error/(double)9.0 ) + read_count[ig][1]*log( (double)2.0/3.0 - error*(double)5.0/9.0 );
							}
							// Examine whether this is a new ML solution for the individual
							if (llg[ml_geno] > maxll){
								if (ml_geno == 1) {	// AAA
									sub_maxll = maxll;
									maxll = llg[ml_geno];
									best_error = error;
									best_geno[ig] = "AAA";
								} else if (ml_geno == 2) {	// TTT
									sub_maxll = maxll;
									maxll = llg[ml_geno];
									best_error = error;
									best_geno[ig] = "TTT";
								} else if (ml_geno == 3) {	// ATT
									sub_maxll = maxll;
									maxll = llg[ml_geno];
									best_error = error;
									best_geno[ig] = "ATT";
								} else if (ml_geno == 4) {      // AAT
									sub_maxll = maxll;
									maxll = llg[ml_geno];
									best_error = error;
									best_geno[ig] = "AAT";
								}
							} else if (llg[ml_geno] == maxll) {
								sub_maxll = maxll;
								maxll = llg[ml_geno];
							} else if (llg[ml_geno] > sub_maxll) {
								sub_maxll = llg[ml_geno];
							}
						}
						if (maxll > sub_maxll) {
							tot_count_geno = tot_count_geno + 1;
							if (best_geno[ig] == "AAA") {
								count_geno[1] = count_geno[1] + 1;
								count_allele[1] = count_allele[1] + 3;
							} else if (best_geno[ig] == "TTT") {
								count_geno[4] = count_geno[4] + 1;
								count_allele[4] = count_allele[4] + 3;
							} else if (best_geno[ig] == "ATT") {
								count_geno[7] = count_geno[7] + 1;
								count_allele[1] = count_allele[1] + 1;
								count_allele[4] = count_allele[4] + 2;
							} else if (best_geno[ig] == "AAT") {
								count_geno[13] = count_geno[13] + 1;
								count_allele[1] = count_allele[1] + 2;
								count_allele[4] = count_allele[4] + 1;
							}
							null_error = (ind_coverage[ig] - read_count[ig][n1])/(double)ind_coverage[ig];
							if (n1 == 1) {
								null_maxll = read_count[ig][1]*log(1.0-null_error) + read_count[ig][4]*log(null_error/3.0);
							} else if (n1 == 4) {
								null_maxll = read_count[ig][4]*log(1.0-null_error) + read_count[ig][1]*log(null_error/3.0);
							} else {
								null_maxll = (read_count[ig][1]+read_count[ig][4])*log(null_error/3.0);
							}
							ind_llstat = 2.0*(maxll-null_maxll);
							if (best_geno[ig] == "ATT") {
								if (ind_llstat > cv) {
									if (maxll - llg[2] <= cv) {
										test_geno = "TTT";
									} else {
										test_geno = "ATT";
									}
								} else {
									test_geno = "ATT";
								}
							} else if (best_geno[ig] == "AAT") {
								if (ind_llstat > cv) {
									if (maxll - llg[1] <= cv) {
										test_geno = "AAA";
									} else {
										test_geno = "AAT";
									}
								} else {
									test_geno = "AAT";
								}
							} else {
								test_geno = best_geno[ig];
							}
							/*
							if (ig == 53) {
								printf("test_geno: %s\tind_llstat: %f\n", test_geno.c_str(), ind_llstat);
							}
							*/			
							for (ng=0; ng<=2; ng++) {
								if (test_geno.substr(ng,1) != major_allele) {
									if (test_geno.substr(ng,1) == "A") {
										if (ind_llstat > max_ind_llstat[1]) {
											max_ind_llstat[1] = ind_llstat;
										}
									} else if (test_geno.substr(ng,1) == "T") {
										if (ind_llstat > max_ind_llstat[4]) {
											max_ind_llstat[4] = ind_llstat;
										}
									}
								}
							}
						} else {
							best_geno[ig] = "NA";
						}
					} else if ( (read_count[ig][2]+read_count[ig][3]) == ind_coverage[ig] ) { // nucleotide reads C and G only
						// Loop over four candidate genotypes of the individual
						for (gg=1;gg<=4;gg++){
							ml_geno = gg;
							if (ml_geno == 1) {	// candidate genotype CCC
								error = read_count[ig][3]/(double)ind_coverage[ig];
								if (error > max_e) {
									error = max_e;
								}
								llg[ml_geno] = read_count[ig][2]*log(1.0-error) + read_count[ig][3]*log(error/3.0);
								/*
								if (ig == 26) {
									printf("n_C: %d\tn_G: %d\terror: %f\tLL(CC): %f\n", read_count[ig][2], read_count[ig][3], error, llg[ml_geno]);
								}
								*/
							} else if (ml_geno == 2){	// candidate genotype GGG
								error = read_count[ig][2]/(double)ind_coverage[ig];
								if (error > max_e) {
									error = max_e;
								}
								llg[ml_geno] = read_count[ig][3]*log(1.0-error) + read_count[ig][2]*log(error/3.0);
							} else if (ml_geno == 3){	// candidate genotype CGG
								error = 0.0;
								llg[ml_geno] = read_count[ig][2]*log( (double)1.0/3.0 - error/(double)9.0 ) + read_count[ig][3]*log( (double)2.0/3.0 - error*(double)5.0/9.0 );
							} else if (ml_geno == 4){       // candidate genotype CCG
								error = 0.0;
								llg[ml_geno] = read_count[ig][3]*log( (double)1.0/3.0 - error/(double)9.0 ) + read_count[ig][2]*log( (double)2.0/3.0 - error*(double)5.0/9.0 );
							}
							// Examine whether this is a new ML solution for the individual
							if (llg[ml_geno] > maxll){
								if (ml_geno == 1) {	// CCC
									sub_maxll = maxll;
									maxll = llg[ml_geno];
									best_error = error;
									best_geno[ig] = "CCC";
								} else if (ml_geno == 2) {	// GGG
									sub_maxll = maxll;
									maxll = llg[ml_geno];
									best_error = error;
									best_geno[ig] = "GGG";
								} else if (ml_geno == 3) {	// CGG
									sub_maxll = maxll;
									maxll = llg[ml_geno];
									best_error = error;
									best_geno[ig] = "CGG";
								} else if (ml_geno == 4) {      // CCG
									sub_maxll = maxll;
                                                                        maxll = llg[ml_geno];
                                                                        best_error = error;
                                                                        best_geno[ig] = "CCG";
								}
							} else if (llg[ml_geno] == maxll) {
								sub_maxll = maxll;
								maxll = llg[ml_geno];
							} else if (llg[ml_geno] > sub_maxll) {
								sub_maxll = llg[ml_geno];
							}
						}
						if (maxll > sub_maxll) {
							tot_count_geno = tot_count_geno + 1;
							if (best_geno[ig] == "CCC") {
								count_geno[2] = count_geno[2] + 1;
								count_allele[2] = count_allele[2] + 3;
							} else if (best_geno[ig] == "GGG") {
								count_geno[3] = count_geno[3] + 1;
								count_allele[3] = count_allele[3] + 3;
							} else if (best_geno[ig] == "CGG") {
								count_geno[8] = count_geno[8] + 1;
								count_allele[2] = count_allele[2] + 1;
								count_allele[3] = count_allele[3] + 2;
							} else if (best_geno[ig] == "CCG") {
								count_geno[14] = count_geno[14] + 1;
								count_allele[2] = count_allele[2] + 2;
								count_allele[3] = count_allele[3] + 1;
							}
							null_error = (ind_coverage[ig] - read_count[ig][n1])/(double)ind_coverage[ig];
							if (n1 == 2) {
								null_maxll = read_count[ig][2]*log(1.0-null_error) + read_count[ig][3]*log(null_error/3.0);
							} else if (n1 == 3) {
								null_maxll = read_count[ig][3]*log(1.0-null_error) + read_count[ig][2]*log(null_error/3.0);
							} else {
								null_maxll = (read_count[ig][2]+read_count[ig][3])*log(null_error/3.0);
							}
							ind_llstat = 2.0*(maxll-null_maxll);
							if (best_geno[ig] == "CGG") {
								if (ind_llstat > cv) {
									if (maxll - llg[2] <= cv) {
										test_geno = "GGG";
									} else {
										test_geno = "CGG";
									}									
								} else {
									test_geno = "CGG";
								}
							} else if (best_geno[ig] == "CCG") {
								if (ind_llstat > cv) {
									if (maxll - llg[1] <= cv) {
										test_geno = "CCC";
									} else {
										test_geno = "CCG";
									}
								} else {
									test_geno = "CCG";
								}
							} else {
								test_geno = best_geno[ig];
							}		
							for (ng=0; ng<=2; ng++) {
								if (test_geno.substr(ng,1) != major_allele) {
									if (test_geno.substr(ng,1) == "C") {
										if (ind_llstat > max_ind_llstat[2]) {
											max_ind_llstat[2] = ind_llstat;
										}
									} else if (test_geno.substr(ng,1) == "G") {
										if (ind_llstat > max_ind_llstat[3]) {
											max_ind_llstat[3] = ind_llstat;
										}
									}
								}
							}	
						} else {
							best_geno[ig] = "NA";
						}
					} else if ( (read_count[ig][2]+read_count[ig][4]) == ind_coverage[ig] ) { // nucleotide reads C and T only
						// Loop over four candidate genotypes of the individual
						for (gg=1;gg<=4;gg++){
							ml_geno = gg;
							if (ml_geno == 1) {	// candidate genotype CCC
								error = read_count[ig][4]/(double)ind_coverage[ig];
								if (error > max_e) {
									error = max_e;
								}
								llg[ml_geno] = read_count[ig][2]*log(1.0-error) + read_count[ig][4]*log(error/3.0);
							} else if (ml_geno == 2){	// candidate genotype TTT
								error = read_count[ig][2]/(double)ind_coverage[ig];
								if (error > max_e) {
									error = max_e;
								}
								llg[ml_geno] = read_count[ig][4]*log(1.0-error) + read_count[ig][2]*log(error/3.0);
							} else if (ml_geno == 3){	// candidate genotype CTT
								error = 0.0;
								llg[ml_geno] = read_count[ig][2]*log( (double)1.0/3.0 - error/(double)9.0 ) + read_count[ig][4]*log( (double)2.0/3.0 - error*(double)5.0/9.0 );
							} else if (ml_geno == 4){       // candidate genotype CCT
								error = 0.0;
								llg[ml_geno] = read_count[ig][4]*log( (double)1.0/3.0 - error/(double)9.0 ) + read_count[ig][2]*log( (double)2.0/3.0 - error*(double)5.0/9.0 );
							}
							// Examine whether this is a new ML solution for the individual
							if (llg[ml_geno] > maxll){
								if (ml_geno == 1) {	// CCC
									sub_maxll = maxll;
									maxll = llg[ml_geno];
									best_error = error;
									best_geno[ig] = "CCC";
								} else if (ml_geno == 2) {	// TTT
									sub_maxll = maxll;
									maxll = llg[ml_geno];
									best_error = error;
									best_geno[ig] = "TTT";
								} else if (ml_geno == 3) {	// CTT
									sub_maxll = maxll;
									maxll = llg[ml_geno];
									best_error = error;
									best_geno[ig] = "CTT";
								} else if (ml_geno == 4) {      // CCT
									sub_maxll = maxll;
                                                                        maxll = llg[ml_geno];
                                                                        best_error = error;
                                                                        best_geno[ig] = "CCT";
								}
							} else if (llg[ml_geno] == maxll) {
								sub_maxll = maxll;
								maxll = llg[ml_geno];
							} else if (llg[ml_geno] > sub_maxll) {
								sub_maxll = llg[ml_geno];
							}
						}
						if (maxll > sub_maxll) {
							tot_count_geno = tot_count_geno + 1;
							if (best_geno[ig] == "CCC") {
								count_geno[2] = count_geno[2] + 1;
								count_allele[2] = count_allele[2] + 3;
							} else if (best_geno[ig] == "TTT") {
								count_geno[4] = count_geno[4] + 1;
								count_allele[4] = count_allele[4] + 3;
							} else if (best_geno[ig] == "CTT") {
								count_geno[9] = count_geno[9] + 1;
								count_allele[2] = count_allele[2] + 1;
								count_allele[4] = count_allele[4] + 2;
							} else if (best_geno[ig] == "CCT") {
								count_geno[15] = count_geno[15] + 1;
								count_allele[2] = count_allele[2] + 2;
								count_allele[4] = count_allele[4] + 1;
							}
							null_error = (ind_coverage[ig] - read_count[ig][n1])/(double)ind_coverage[ig];
							if (n1 == 2) {
								null_maxll = read_count[ig][2]*log(1.0-null_error) + read_count[ig][4]*log(null_error/3.0);
							} else if (n1 == 4) {
								null_maxll = read_count[ig][4]*log(1.0-null_error) + read_count[ig][2]*log(null_error/3.0);
							} else {
								null_maxll = (read_count[ig][2]+read_count[ig][4])*log(null_error/3.0);
							}
							ind_llstat = 2.0*(maxll-null_maxll);
							if (best_geno[ig] == "CTT") {
								if (ind_llstat > cv) {
									if (maxll - llg[2] <= cv) {
										test_geno = "TTT";
									} else {
										test_geno = "CTT";
									}
								} else {
									test_geno = "CTT";
								}
							} else if (best_geno[ig] == "CCT") {
								if (ind_llstat > cv) {
									if (maxll - llg[1] <= cv) {
										test_geno = "CCC";
									} else {
										test_geno = "CCT";
									}
								} else {
									test_geno = "CCT";
								}
							} else {
								test_geno = best_geno[ig];
							}
							for (ng=0; ng<=2; ng++) {
								if (test_geno.substr(ng,1) != major_allele) {
									if (test_geno.substr(ng,1) == "C") {
										if (ind_llstat > max_ind_llstat[2]) {
											max_ind_llstat[2] = ind_llstat;
										}
									} else if (test_geno.substr(ng,1) == "T") {
										if (ind_llstat > max_ind_llstat[4]) {
											max_ind_llstat[4] = ind_llstat;
										}
									}
								}
							}
						} else {
							best_geno[ig] = "NA";
						}
					} else if ( (read_count[ig][3]+read_count[ig][4]) == ind_coverage[ig] ) { // nucleotide reads G and T only
						// Loop over four candidate genotypes of the individual
						for (gg=1;gg<=4;gg++){
							ml_geno = gg;
							if (ml_geno == 1) {	// candidate genotype GGG
								error = read_count[ig][4]/(double)ind_coverage[ig];
								if (error > max_e) {
									error = max_e;
								}
								llg[ml_geno] = read_count[ig][3]*log(1.0-error) + read_count[ig][4]*log(error/3.0);
							} else if (ml_geno == 2){	// candidate genotype TTT
								error = read_count[ig][3]/(double)ind_coverage[ig];
								if (error > max_e) {
									error = max_e;
								}
								llg[ml_geno] = read_count[ig][4]*log(1.0-error) + read_count[ig][3]*log(error/3.0);
							} else if (ml_geno == 3){	// candidate genotype GTT
								error = 0.0;
								llg[ml_geno] = read_count[ig][3]*log( (double)1.0/3.0 - error/(double)9.0 ) + read_count[ig][4]*log( (double)2.0/3.0 - error*(double)5.0/9.0 );
							} else if (ml_geno == 4){       // candidate genotype GGT
								error = 0.0;
                                                                llg[ml_geno] = read_count[ig][4]*log( (double)1.0/3.0 - error/(double)9.0 ) + read_count[ig][3]*log( (double)2.0/3.0 - error*(double)5.0/9.0 );
							}
							// Examine whether this is a new ML solution for the individual
							if (llg[ml_geno] > maxll){
								if (ml_geno == 1) {	// GGG
									sub_maxll = maxll;
									maxll = llg[ml_geno];
									best_error = error;
									best_geno[ig] = "GGG";
								} else if (ml_geno == 2) {	// TTT
									sub_maxll = maxll;
									maxll = llg[ml_geno];
									best_error = error;
									best_geno[ig] = "TTT";
								} else if (ml_geno == 3) {	// GTT
									sub_maxll = maxll;
									maxll = llg[ml_geno];
									best_error = error;
									best_geno[ig] = "GTT";
								} else if (ml_geno == 4) {      // GGT
									sub_maxll = maxll;
                                                                        maxll = llg[ml_geno];
                                                                        best_error = error;
                                                                        best_geno[ig] = "GGT";
								}
							} else if (llg[ml_geno] == maxll) {
								sub_maxll = maxll;
								maxll = llg[ml_geno];
							} else if (llg[ml_geno] > sub_maxll) {
								sub_maxll = llg[ml_geno];
							}
						}
						if (maxll > sub_maxll) {
							tot_count_geno = tot_count_geno + 1;
							if (best_geno[ig] == "GGG") {
								count_geno[3] = count_geno[3] + 1;
								count_allele[3] = count_allele[3] + 3;
							} else if (best_geno[ig] == "TTT") {
								count_geno[4] = count_geno[4] + 1;
								count_allele[4] = count_allele[4] + 3;
							} else if (best_geno[ig] == "GTT") {
								count_geno[10] = count_geno[10] + 1;
								count_allele[3] = count_allele[3] + 1;
								count_allele[4] = count_allele[4] + 2;
							} else if (best_geno[ig] == "GGT") {
								count_geno[16] = count_geno[16] + 1;
								count_allele[3] = count_allele[3] + 2;
								count_allele[4] = count_allele[4] + 1;
							}
							null_error = (ind_coverage[ig] - read_count[ig][n1])/(double)ind_coverage[ig];
							if (n1 == 3) {
								null_maxll = read_count[ig][3]*log(1.0-null_error) + read_count[ig][4]*log(null_error/3.0);
							} else if (n1 == 4) {
								null_maxll = read_count[ig][4]*log(1.0-null_error) + read_count[ig][3]*log(null_error/3.0);
							} else {
								null_maxll = (read_count[ig][3]+read_count[ig][4])*log(null_error/3.0);
							}
							ind_llstat = 2.0*(maxll-null_maxll);
							if (best_geno[ig] == "GTT") {
								if (ind_llstat > cv) {
									if (maxll - llg[2] <= cv) {
										test_geno = "TTT";
									} else {
										test_geno = "GTT";
									}
								} else {
									test_geno = "GTT";
								}
							} else if (best_geno[ig] == "GGT") {
								if (ind_llstat > cv) {
									if (maxll - llg[1] <= cv) {
										test_geno = "GGG";
									} else {
										test_geno = "GGT";
									}
								} else {
									test_geno = "GGT";
								}
							} else {
                                                        	test_geno = best_geno[ig];
                                                        }		
							for (ng=0; ng<=2; ng++) {
								if (test_geno.substr(ng,1) != major_allele) {
									if (test_geno.substr(ng,1) == "G") {
										if (ind_llstat > max_ind_llstat[3]) {
											max_ind_llstat[3] = ind_llstat;
										}
									} else if (test_geno.substr(ng,1) == "T") {
										if (ind_llstat > max_ind_llstat[4]) {
											max_ind_llstat[4] = ind_llstat;
										}
									}
								}
							}
						} else {
							best_geno[ig] = "NA";
						}
					} else if ( (read_count[ig][1]+read_count[ig][2]+read_count[ig][3]) == ind_coverage[ig] ) { // nucleotide reads A, C and G only
						// Loop over ten candidate genotypes of the individual
						for (gg=1;gg<=10;gg++) {
							ml_geno = gg; 
							if (ml_geno == 1) {	// candidate genotype AAA
								error = (ind_coverage[ig]-read_count[ig][1])/(double)ind_coverage[ig];
								if (error > max_e) {
									error = max_e;
								}
								llg[ml_geno] = read_count[ig][1]*log(1.0-error) + (read_count[ig][2]+read_count[ig][3])*log(error/3.0); 		
							} else if (ml_geno == 2) {	// candidate genotype CCC
								error = (ind_coverage[ig]-read_count[ig][2])/(double)ind_coverage[ig];
								if (error > max_e) {
									error = max_e;
								}
								llg[ml_geno] = read_count[ig][2]*log(1.0-error) + (read_count[ig][1]+read_count[ig][3])*log(error/3.0);
							} else if (ml_geno == 3) {	// candidate genotype GGG
								error = (ind_coverage[ig]-read_count[ig][3])/(double)ind_coverage[ig];
								if (error > max_e) {
									error = max_e;
								}
								llg[ml_geno] = read_count[ig][3]*log(1.0-error) + (read_count[ig][1]+read_count[ig][2])*log(error/3.0);
							} else if (ml_geno == 4) {	// Candidate genotype ACC
								num1_error = 6.0*ind_coverage[ig] + 9.0*read_count[ig][2] + 15.0*read_count[ig][3];
								num2_error = 360.0*ind_coverage[ig]*read_count[ig][3];
								if ( (pow(num1_error, 2.0) - num2_error) > 0.0) {
									error = (num1_error - pow( (pow(num1_error, 2.0) - num2_error), 0.5) )/(double)(10.0*ind_coverage[ig]);
									if (error > max_e) {
										error = max_e;
									}
								} else {
									error = max_e;
								}
								llg[ml_geno] = read_count[ig][1]*log( (double)1.0/3.0 - error/9.0 ) + read_count[ig][2]*log( (double)2.0/3.0 - error*(5.0/9.0) ) + read_count[ig][3]*log(error/3.0);
							} else if (ml_geno == 5) {	// Candidate genotype AGG
								num1_error = 6.0*ind_coverage[ig] + 9.0*read_count[ig][3] + 15.0*read_count[ig][2];
								num2_error = 360.0*ind_coverage[ig]*read_count[ig][2];
								if ( (pow(num1_error, 2.0) - num2_error) > 0.0) {
                                                                        error = (num1_error - pow( (pow(num1_error, 2.0) - num2_error), 0.5) )/(double)(10.0*ind_coverage[ig]);
									if (error > max_e) {
                                                                                error = max_e;
                                                                        }
                                                                } else {
                                                                        error = max_e;
                                                                }								
								llg[ml_geno] = read_count[ig][1]*log( (double)1.0/3.0 - error/9.0 ) + read_count[ig][3]*log( (double)2.0/3.0 - error*(5.0/9.0) ) + read_count[ig][2]*log(error/3.0);
							} else if (ml_geno == 6) {	// Candidate genotype CGG
								num1_error = 6.0*ind_coverage[ig] + 9.0*read_count[ig][3] + 15.0*read_count[ig][1];
								num2_error = 360.0*ind_coverage[ig]*read_count[ig][1];
								if ( (pow(num1_error, 2.0) - num2_error) > 0.0) {
                                                                        error = (num1_error - pow( (pow(num1_error, 2.0) - num2_error), 0.5) )/(double)(10.0*ind_coverage[ig]);
									if (error > max_e) {
                                                                                error = max_e;
                                                                        }
                                                                } else {
                                                                        error = max_e;
                                                                }
								llg[ml_geno] = read_count[ig][2]*log( (double)1.0/3.0 - error/9.0 ) + read_count[ig][3]*log( (double)2.0/3.0 - error*(5.0/9.0) ) + read_count[ig][1]*log(error/3.0);
							} else if (ml_geno == 7) {      // Candidate genotype AAC
								num1_error = 6.0*ind_coverage[ig] + 9.0*read_count[ig][1] + 15.0*read_count[ig][3];
								num2_error = 360.0*ind_coverage[ig]*read_count[ig][3];
								if ( (pow(num1_error, 2.0) - num2_error) > 0.0) {
                                                                        error = (num1_error - pow( (pow(num1_error, 2.0) - num2_error), 0.5) )/(double)(10.0*ind_coverage[ig]);
									if (error > max_e) {
                                                                        	error = max_e;
                                                                        }
                                                                } else {
                                                                        error = max_e;
                                                                }
								llg[ml_geno] = read_count[ig][2]*log( (double)1.0/3.0 - error/9.0 ) + read_count[ig][1]*log( (double)2.0/3.0 - error*(5.0/9.0) ) + read_count[ig][3]*log(error/3.0);
							} else if (ml_geno == 8) {      // Candidate genotype AAG
								num1_error = 6.0*ind_coverage[ig] + 9.0*read_count[ig][1] + 15.0*read_count[ig][2];
								num2_error = 360.0*ind_coverage[ig]*read_count[ig][2];
								if ( (pow(num1_error, 2.0) - num2_error) > 0.0) {
                                                                        error = (num1_error - pow( (pow(num1_error, 2.0) - num2_error), 0.5) )/(double)(10.0*ind_coverage[ig]);
									if (error > max_e) {
                                                                                error = max_e;
                                                                        }
                                                                } else {
                                                                        error = max_e;
                                                                }
								llg[ml_geno] = read_count[ig][3]*log( (double)1.0/3.0 - error/9.0 ) + read_count[ig][1]*log( (double)2.0/3.0 - error*(5.0/9.0) ) + read_count[ig][2]*log(error/3.0);
							} else if (ml_geno == 9) {      // Candidate genotype CCG
								num1_error = 6.0*ind_coverage[ig] + 9.0*read_count[ig][2] + 15.0*read_count[ig][1];
								num2_error = 360.0*ind_coverage[ig]*read_count[ig][1];
								if ( (pow(num1_error, 2.0) - num2_error) > 0.0) {
                                                                        error = (num1_error - pow( (pow(num1_error, 2.0) - num2_error), 0.5) )/(double)(10.0*ind_coverage[ig]);
									if (error > max_e) {
                                                                                error = max_e;
                                                                        }
                                                                } else {
                                                                        error = max_e;
                                                                }
								llg[ml_geno] = read_count[ig][3]*log( (double)1.0/3.0 - error/9.0 ) + read_count[ig][2]*log( (double)2.0/3.0 - error*(5.0/9.0) ) + read_count[ig][1]*log(error/3.0);
							} else if (ml_geno == 10) {      // Candidate genotype ACG
								error = 0.0;
								llg[ml_geno] = (read_count[ig][1]+read_count[ig][2]+read_count[ig][3])*log( (double)1.0/3.0 - error/9.0 );
							}
							// Examine whether this is a new ML solution for the individual  
							if (llg[ml_geno] > maxll){
								if (ml_geno == 1) {	// AAA 
									sub_maxll = maxll;
									maxll = llg[ml_geno];
									best_error = error; 
									best_geno[ig] = "AAA";
								} else if (ml_geno == 2) {	// CCC 
									sub_maxll = maxll;
									maxll = llg[ml_geno];
									best_error = error; 
									best_geno[ig] = "CCC";
								} else if (ml_geno == 3) {	// GGG 
									sub_maxll = maxll;
									maxll = llg[ml_geno];
									best_error = error; 
									best_geno[ig] = "GGG";
								} else if (ml_geno == 4) { // ACC
									sub_maxll = maxll;
									maxll = llg[ml_geno];
									best_error = error; 
									best_geno[ig] = "ACC";
								} else if (ml_geno == 5) { // AGG
									sub_maxll = maxll;
									maxll = llg[ml_geno];
									best_error = error; 
									best_geno[ig] = "AGG";
								} else if (ml_geno == 6) { // CGG
									sub_maxll = maxll;
									maxll = llg[ml_geno];
									best_error = error; 
									best_geno[ig] = "CGG";
								} else if (ml_geno == 7) { // AAC
									sub_maxll = maxll;
                                                                        maxll = llg[ml_geno];
                                                                        best_error = error;
                                                                        best_geno[ig] = "AAC";
								} else if (ml_geno == 8) { // AAG
									sub_maxll = maxll;
									maxll = llg[ml_geno];
									best_error = error;
									best_geno[ig] = "AAG";
								} else if (ml_geno == 9) { // CCG
									sub_maxll = maxll;
									maxll = llg[ml_geno];
									best_error = error;
									best_geno[ig] = "CCG";
								} else if (ml_geno == 10) { // ACG
									sub_maxll = maxll;
                                                                        maxll = llg[ml_geno];
                                                                        best_error = error;
                                                                        best_geno[ig] = "ACG";
								}
							} else if (llg[ml_geno] == maxll) {
								sub_maxll = maxll;
								maxll = llg[ml_geno];
							} else if (llg[ml_geno] > sub_maxll) {
								sub_maxll = llg[ml_geno];
							}
						}
						if (maxll > sub_maxll) {  
							tot_count_geno = tot_count_geno + 1;
							if (best_geno[ig] == "AAA") {
								count_geno[1] = count_geno[1] + 1;
								count_allele[1] = count_allele[1] + 3;
							} else if (best_geno[ig] == "CCC") {
								count_geno[2] = count_geno[2] + 1;
								count_allele[2] = count_allele[2] + 3;
							} else if (best_geno[ig] == "GGG") {
								count_geno[3] = count_geno[3] + 1;
								count_allele[3] = count_allele[3] + 3;
							} else if (best_geno[ig] == "ACC") {
								count_geno[5] = count_geno[5] + 1;
								count_allele[1] = count_allele[1] + 1;
								count_allele[2] = count_allele[2] + 2;
							} else if (best_geno[ig] == "AGG") {
								count_geno[6] = count_geno[6] + 1;
								count_allele[1] = count_allele[1] + 1;
								count_allele[3] = count_allele[3] + 2;
							} else if (best_geno[ig] == "CGG") {
								count_geno[8] = count_geno[8] + 1;
								count_allele[2] = count_allele[2] + 1;
								count_allele[3] = count_allele[3] + 2;
							} else if (best_geno[ig] == "AAC") {
								count_geno[11] = count_geno[11] + 1;
								count_allele[1] = count_allele[1] + 2;
								count_allele[2] = count_allele[2] + 1;
							} else if (best_geno[ig] == "AAG") {
								count_geno[12] = count_geno[12] + 1;
								count_allele[1] = count_allele[1] + 2;
								count_allele[3] = count_allele[3] + 1;
							} else if (best_geno[ig] == "CCG") {
								count_geno[14] = count_geno[14] + 1;
								count_allele[2] = count_allele[2] + 2;
								count_allele[3] = count_allele[3] + 1;
							} else if (best_geno[ig] == "ACG") {
								count_geno[17] = count_geno[17] + 1;
								count_allele[1] = count_allele[1] + 1;
								count_allele[2] = count_allele[2] + 1;
								count_allele[3] = count_allele[3] + 1;
							}
							null_error = (ind_coverage[ig] - read_count[ig][n1])/(double)ind_coverage[ig];
							if (n1 == 1) {
								null_maxll = read_count[ig][1]*log(1.0-null_error) + (read_count[ig][2]+read_count[ig][3])*log(null_error/3.0);
							} else if (n1 == 2) {
								null_maxll = read_count[ig][2]*log(1.0-null_error) + (read_count[ig][1]+read_count[ig][3])*log(null_error/3.0);
							} else if (n1 == 3) {
								null_maxll = read_count[ig][3]*log(1.0-null_error) + (read_count[ig][1]+read_count[ig][2])*log(null_error/3.0);
							} else {
								null_maxll = (read_count[ig][1]+read_count[ig][2]+read_count[ig][3])*log(null_error/3.0);
							}
							ind_llstat = 2.0*(maxll-null_maxll);
							if (best_geno[ig] == "ACC") {
								if (ind_llstat > cv) {
									if (maxll - llg[2] <= cv) {
										test_geno = "CCC";
									} else {
										test_geno = "ACC";
									}	
								} else {
									test_geno = "ACC";
								}
							} else if (best_geno[ig] == "AGG") {
								if (ind_llstat > cv) {
                                                                	if (maxll - llg[3] <= cv) {
                                                                        	test_geno = "GGG";
                                                                        } else {
                                                                                test_geno = "AGG";
                                                                        }
                                                                } else {
                                                                        test_geno = "AGG";
                                                                }
							} else if (best_geno[ig] == "CGG") {
								if (ind_llstat > cv) {
                                                                        if (maxll - llg[3] <= cv) {
                                                                        	test_geno = "GGG";
                                                                	} else {
                                                                        	test_geno = "CGG";
                                                                	}
								} else {
                                                                	test_geno = "CGG";
                                                                }
							} else if (best_geno[ig] == "AAC") {
								if (ind_llstat > cv) {
									if (maxll - llg[1] <= cv) {
										test_geno = "AAA";
									} else {
										test_geno = "AAC";
									}
								} else {
									test_geno = "AAC";
								}
							} else if (best_geno[ig] == "AAG") {
								if (ind_llstat > cv) {
									if (maxll - llg[1] <= cv) {
										test_geno = "AAA";
									} else {
										test_geno = "AAG";
									}
								} else {
									test_geno = "AAG";
								}
							} else if (best_geno[ig] == "CCG") {
								if (ind_llstat > cv) {
									if (maxll - llg[2] <= cv) {
										test_geno = "CCC";
									} else {
										test_geno = "CCG";
									}
								} else {
									test_geno = "CCG";
								}
							} else if (best_geno[ig] == "ACG") {
								if (ind_llstat > cv) {
									if (read_count[ig][1] >= read_count[ig][2]) {
										ni1 = 1;
										ni2 = 2;
									} else {
										ni1 = 2;
										ni2 = 1;
									}
									if (read_count[ig][3] > read_count[ig][ni1]) {
										ni2 = ni1;
										ni1 = 3;
									} else if (read_count[ig][3] > read_count[ig][ni2]) {
										ni2 = 3;
									}
									if (ni1 == 1 && ni2 == 2) {
										if (maxll - llg[7] <= cv) {
											if (maxll - llg[1] <= cv) {
												test_geno = "AAA";
											} else {
												test_geno = "AAC";
											}
										} else {
											test_geno = "ACG";
 										}
									} else if (ni1 == 1 && ni2 == 3) {
										if (maxll - llg[8] <= cv) {
											if (maxll - llg[1] <= cv) {
												test_geno = "AAA";
											} else {
												test_geno = "AAG";
											}
										} else {
											test_geno = "ACG";
										}
									} else if (ni1 == 2 && ni2 == 1) {
										if (maxll - llg[4] <= cv) {
											if (maxll - llg[2] <= cv) {
												test_geno = "CCC";
											} else {
												test_geno = "ACC";
											}
										} else {
											test_geno = "ACG";
										}
									} else if (ni1 == 2 && ni2 == 3) {
										if (maxll - llg[9] <= cv) {
											if (maxll - llg[2] <= cv) {
												test_geno = "CCC";
											} else {
												test_geno = "CCG";
											}
										} else {
											test_geno = "ACG";
										}
									} else if (ni1 == 3 && ni2 == 1) {
										if (maxll - llg[5] <= cv) {
											if (maxll - llg[3] <= cv) {
												test_geno = "GGG";
											} else {
												test_geno = "AGG";
											}
										} else {
											test_geno = "ACG";
										}
									} else if (ni1 == 3 && ni2 == 2) {
										if (maxll - llg[6] <= cv) {
											if (maxll - llg[3] <= cv) {
												test_geno = "GGG";
											} else {
												test_geno = "CGG";
											}
										} else {
											test_geno = "ACG";
										}									
									}
								} else {
									test_geno = "ACG";
								}
							} else {
								test_geno = best_geno[ig];
							}
							for (ng=0; ng<=2; ng++) {
								if (test_geno.substr(ng,1) != major_allele) {
									if (test_geno.substr(ng,1) == "A") {
										if (ind_llstat > max_ind_llstat[1]) {
											max_ind_llstat[1] = ind_llstat;
										}
									} else if (test_geno.substr(ng,1) == "C") {
										if (ind_llstat > max_ind_llstat[2]) {
											max_ind_llstat[2] = ind_llstat;
										}
									} else if (test_geno.substr(ng,1) == "G") {
										if (ind_llstat > max_ind_llstat[3]) {
											max_ind_llstat[3] = ind_llstat;
										}
									}
								}
							}
						} else {
							best_geno[ig] = "NA";
						}
					} else if ( (read_count[ig][1]+read_count[ig][2]+read_count[ig][4]) == ind_coverage[ig] ) { // nucleotide reads A, C, and T only
						// Loop over ten candidate genotypes of the individual
						for (gg=1;gg<=10;gg++) {
							ml_geno = gg; 
							if (ml_geno == 1) {	// candidate genotype AAA
								error = (ind_coverage[ig]-read_count[ig][1])/(double)ind_coverage[ig];
								if (error > max_e) {
									error = max_e;
								}
								llg[ml_geno] = read_count[ig][1]*log(1.0-error) + (read_count[ig][2]+read_count[ig][4])*log(error/3.0); 		
							} else if (ml_geno == 2) {	// candidate genotype CCC
								error = (ind_coverage[ig]-read_count[ig][2])/(double)ind_coverage[ig];
								if (error > max_e) {
									error = max_e;
								}
								llg[ml_geno] = read_count[ig][2]*log(1.0-error) + (read_count[ig][1]+read_count[ig][4])*log(error/3.0);
							} else if (ml_geno == 3) {	// candidate genotype TTT
								error = (ind_coverage[ig]-read_count[ig][4])/(double)ind_coverage[ig];
								if (error > max_e) {
									error = max_e;
								}
								llg[ml_geno] = read_count[ig][4]*log(1.0-error) + (read_count[ig][1]+read_count[ig][2])*log(error/3.0);
							} else if (ml_geno == 4) {	// Candidate genotype ACC
								num1_error = 6.0*ind_coverage[ig] + 9.0*read_count[ig][2] + 15.0*read_count[ig][4];
								num2_error = 360.0*ind_coverage[ig]*read_count[ig][4];
								if ( (pow(num1_error, 2.0) - num2_error) > 0.0) {
                                                                        error = (num1_error - pow( (pow(num1_error, 2.0) - num2_error), 0.5) )/(double)(10.0*ind_coverage[ig]);
                                                                        if (error > max_e) {
                                                                                error = max_e;
                                                                        }
                                                                } else {
                                                                        error = max_e;
                                                                }
								llg[ml_geno] = read_count[ig][1]*log( (double)1.0/3.0 - error/9.0 ) + read_count[ig][2]*log( (double)2.0/3.0 - error*(5.0/9.0) ) + read_count[ig][4]*log(error/3.0);
							} else if (ml_geno == 5) {	// Candidate genotype ATT
								num1_error = 6.0*ind_coverage[ig] + 9.0*read_count[ig][4] + 15.0*read_count[ig][2];
								num2_error = 360.0*ind_coverage[ig]*read_count[ig][2];
								if ( (pow(num1_error, 2.0) - num2_error) > 0.0) {
                                                                        error = (num1_error - pow( (pow(num1_error, 2.0) - num2_error), 0.5) )/(double)(10.0*ind_coverage[ig]);
                                                                        if (error > max_e) {
                                                                                error = max_e;
                                                                        }
                                                                } else {
                                                                        error = max_e;
                                                                }
								llg[ml_geno] = read_count[ig][1]*log( (double)1.0/3.0 - error/9.0 ) + read_count[ig][4]*log( (double)2.0/3.0 - error*(5.0/9.0) ) + read_count[ig][2]*log(error/3.0);
							} else if (ml_geno == 6) {	// Candidate genotype CTT
								num1_error = 6.0*ind_coverage[ig] + 9.0*read_count[ig][4] + 15.0*read_count[ig][1];
								num2_error = 360.0*ind_coverage[ig]*read_count[ig][1];
								if ( (pow(num1_error, 2.0) - num2_error) > 0.0) {
                                                                        error = (num1_error - pow( (pow(num1_error, 2.0) - num2_error), 0.5) )/(double)(10.0*ind_coverage[ig]);
                                                                        if (error > max_e) {
                                                                                error = max_e;
                                                                        }
                                                                } else {
                                                                        error = max_e;
                                                                }
								llg[ml_geno] = read_count[ig][2]*log( (double)1.0/3.0 - error/9.0 ) + read_count[ig][4]*log( (double)2.0/3.0 - error*(5.0/9.0) ) + read_count[ig][1]*log(error/3.0);
							} else if (ml_geno == 7) {      // Candidate genotype AAC
								num1_error = 6.0*ind_coverage[ig] + 9.0*read_count[ig][1] + 15.0*read_count[ig][4];
								num2_error = 360.0*ind_coverage[ig]*read_count[ig][4];
								if ( (pow(num1_error, 2.0) - num2_error) > 0.0) {
                                                                        error = (num1_error - pow( (pow(num1_error, 2.0) - num2_error), 0.5) )/(double)(10.0*ind_coverage[ig]);
                                                                        if (error > max_e) {
                                                                                error = max_e;
                                                                        }
                                                                } else {
                                                                        error = max_e;
                                                                }
								llg[ml_geno] = read_count[ig][2]*log( (double)1.0/3.0 - error/9.0 ) + read_count[ig][1]*log( (double)2.0/3.0 - error*(5.0/9.0) ) + read_count[ig][4]*log(error/3.0);
							} else if (ml_geno == 8) {      // Candidate genotype AAT
								num1_error = 6.0*ind_coverage[ig] + 9.0*read_count[ig][1] + 15.0*read_count[ig][2];
								num2_error = 360.0*ind_coverage[ig]*read_count[ig][2];
								if ( (pow(num1_error, 2.0) - num2_error) > 0.0) {
                                                                        error = (num1_error - pow( (pow(num1_error, 2.0) - num2_error), 0.5) )/(double)(10.0*ind_coverage[ig]);
                                                                        if (error > max_e) {
                                                                                error = max_e;
                                                                        }
                                                                } else {
                                                                        error = max_e;
                                                                }
								llg[ml_geno] = read_count[ig][4]*log( (double)1.0/3.0 - error/9.0 ) + read_count[ig][1]*log( (double)2.0/3.0 - error*(5.0/9.0) ) + read_count[ig][2]*log(error/3.0);
							} else if (ml_geno == 9) {      // Candidate genotype CCT
								num1_error = 6.0*ind_coverage[ig] + 9.0*read_count[ig][2] + 15.0*read_count[ig][1];
								num2_error = 360.0*ind_coverage[ig]*read_count[ig][1];
								if ( (pow(num1_error, 2.0) - num2_error) > 0.0) {
                                                                        error = (num1_error - pow( (pow(num1_error, 2.0) - num2_error), 0.5) )/(double)(10.0*ind_coverage[ig]);
                                                                        if (error > max_e) {
                                                                                error = max_e;
                                                                        }
                                                                } else {
                                                                        error = max_e;
                                                                }
								llg[ml_geno] = read_count[ig][4]*log( (double)1.0/3.0 - error/9.0 ) + read_count[ig][2]*log( (double)2.0/3.0 - error*(5.0/9.0) ) + read_count[ig][1]*log(error/3.0);
							} else if (ml_geno == 10) {      // Candidate genotype ACT
								error = 0.0;
								llg[ml_geno] = (read_count[ig][1]+read_count[ig][2]+read_count[ig][4])*log( (double)1.0/3.0 - error/9.0 );
							}
							// Examine whether this is a new ML solution for the individual  
							if (llg[ml_geno] > maxll){
								if (ml_geno == 1) {	// AAA 
									sub_maxll = maxll;
									maxll = llg[ml_geno];
									best_error = error; 
									best_geno[ig] = "AAA";
								} else if (ml_geno == 2) {	// CCC 
									sub_maxll = maxll;
									maxll = llg[ml_geno];
									best_error = error; 
									best_geno[ig] = "CCC";
								} else if (ml_geno == 3) {	// TTT 
									sub_maxll = maxll;
									maxll = llg[ml_geno];
									best_error = error; 
									best_geno[ig] = "TTT";
								} else if (ml_geno == 4) { // ACC
									sub_maxll = maxll;
									maxll = llg[ml_geno];
									best_error = error; 
									best_geno[ig] = "ACC";
								} else if (ml_geno == 5) { // ATT
									sub_maxll = maxll;
									maxll = llg[ml_geno];
									best_error = error; 
									best_geno[ig] = "ATT";
								} else if (ml_geno == 6) { // CTT
									sub_maxll = maxll;
									maxll = llg[ml_geno];
									best_error = error; 
									best_geno[ig] = "CTT";
								} else if (ml_geno == 7) { // AAC
									sub_maxll = maxll;
									maxll = llg[ml_geno];
									best_error = error;
									best_geno[ig] = "AAC";
								} else if (ml_geno == 8) { // AAT
									sub_maxll = maxll;
									maxll = llg[ml_geno];
									best_error = error;
									best_geno[ig] = "AAT";
								} else if (ml_geno == 9) { // CCT
									sub_maxll = maxll;
									maxll = llg[ml_geno];
                                                                        best_error = error;
                                                                        best_geno[ig] = "CCT";
								} else if (ml_geno == 10) { // ACT
									sub_maxll = maxll;
									maxll = llg[ml_geno];
									best_error = error;
									best_geno[ig] = "ACT";
								}
							} else if (llg[ml_geno] == maxll) {
								sub_maxll = maxll;
								maxll = llg[ml_geno];
							} else if (llg[ml_geno] > sub_maxll) {
								sub_maxll = llg[ml_geno];
							}
						}
						if (maxll > sub_maxll) {  
							tot_count_geno = tot_count_geno + 1;
							if (best_geno[ig] == "AAA") {
								count_geno[1] = count_geno[1] + 1;
								count_allele[1] = count_allele[1] + 3;
							} else if (best_geno[ig] == "CCC") {
								count_geno[2] = count_geno[2] + 1;
								count_allele[2] = count_allele[2] + 3;
							} else if (best_geno[ig] == "TTT") {
								count_geno[4] = count_geno[4] + 1;
								count_allele[4] = count_allele[4] + 3;
							} else if (best_geno[ig] == "ACC") {
								count_geno[5] = count_geno[5] + 1;
								count_allele[1] = count_allele[1] + 1;
								count_allele[2] = count_allele[2] + 2;
							} else if (best_geno[ig] == "ATT") {
								count_geno[7] = count_geno[7] + 1;
								count_allele[1] = count_allele[1] + 1;
								count_allele[4] = count_allele[4] + 2;
							} else if (best_geno[ig] == "CTT") {
								count_geno[9] = count_geno[9] + 1;
								count_allele[2] = count_allele[2] + 1;
								count_allele[4] = count_allele[4] + 2;
							} else if (best_geno[ig] == "AAC") {
								count_geno[11] = count_geno[11] + 1;
								count_allele[1] = count_allele[1] + 2;
								count_allele[2] = count_allele[2] + 1;
							} else if (best_geno[ig] == "AAT") {
								count_geno[13] = count_geno[13] + 1;
								count_allele[1] = count_allele[1] + 2;
								count_allele[4] = count_allele[4] + 1;
							} else if (best_geno[ig] == "CCT") {
								count_geno[15] = count_geno[15] + 1;
								count_allele[2] = count_allele[2] + 2;
								count_allele[4] = count_allele[4] + 1;
							} else if (best_geno[ig] == "ACT") {
								count_geno[18] = count_geno[18] + 1;
								count_allele[1] = count_allele[1] + 1;
								count_allele[2] = count_allele[2] + 1;
								count_allele[4] = count_allele[4] + 1;
							}
							null_error = (ind_coverage[ig] - read_count[ig][n1])/(double)ind_coverage[ig];
							if (n1 == 1) {
								null_maxll = read_count[ig][1]*log(1.0-null_error) + (read_count[ig][2]+read_count[ig][4])*log(null_error/3.0);
							} else if (n1 == 2) {
								null_maxll = read_count[ig][2]*log(1.0-null_error) + (read_count[ig][1]+read_count[ig][4])*log(null_error/3.0);
							} else if (n1 == 4) {
								null_maxll = read_count[ig][4]*log(1.0-null_error) + (read_count[ig][1]+read_count[ig][2])*log(null_error/3.0);
							} else {
								null_maxll = (read_count[ig][1]+read_count[ig][2]+read_count[ig][4])*log(null_error/3.0);
							}
							ind_llstat = 2.0*(maxll-null_maxll);
							if (best_geno[ig] == "ACC") {
								if (ind_llstat > cv) {
									if (maxll - llg[2] <= cv) {
										test_geno = "CCC";
									} else {
										test_geno = "ACC";
									}
								} else {
									test_geno = "ACC";
								}
							} else if (best_geno[ig] == "ATT") {
                                                                if (ind_llstat > cv) {
                                                                	if (maxll - llg[3] <= cv) {
										test_geno = "TTT";
									} else {
										test_geno = "ATT";
									}
                                                                } else {
                                                                        test_geno = "ATT";
                                                                }
							} else if (best_geno[ig] == "CTT") {
                                                                if (ind_llstat > cv) {
                                                                	if (maxll - llg[3] <= cv) {
										test_geno = "TTT";
									} else {
										test_geno = "CTT";
									}        
                                                                } else {
                                                                        test_geno = "CTT";
                                                                }
							} else if (best_geno[ig] == "AAC") {
								if (ind_llstat > cv) {
									if (maxll - llg[1] <= cv) {
										test_geno = "AAA";
									} else {
										test_geno = "AAC";
									}
								} else {
									test_geno = "AAC";
								}
							} else if (best_geno[ig] == "AAT") {
								if (ind_llstat > cv) {
									if (maxll - llg[1] <= cv) {
										test_geno = "AAA";
									} else {
										test_geno = "AAT";
									}
								} else {
									test_geno = "AAT";
								}
							} else if (best_geno[ig] == "CCT") {
								if (ind_llstat > cv) {
									if (maxll - llg[2] <= cv) {
										test_geno = "CCC";
									} else {
										test_geno = "CCT";
									}
								} else {
									test_geno = "CCT";
								}
							} else if (best_geno[ig] == "ACT") {
								if (ind_llstat > cv) {
									if (read_count[ig][1] >= read_count[ig][2]) {
										ni1 = 1;
										ni2 = 2;
									} else {
										ni1 = 2;
										ni2 = 1;
									}
									if (read_count[ig][4] > read_count[ig][ni1]) {
										ni2 = ni1;
										ni1 = 4;
									} else if (read_count[ig][4] > read_count[ig][ni2]) {
										ni2 = 4;
									}
									if (ni1 == 1 && ni2 == 2) {
										if (maxll - llg[7] <= cv) {
											if (maxll - llg[1] <= cv) {
												test_geno = "AAA";
											} else {
												test_geno = "AAC";
											}
										} else {
											test_geno = "ACT";
										}
									} else if (ni1 == 1 && ni2 == 4) {
										if (maxll - llg[8] <= cv) {
											if (maxll - llg[1] <= cv) {
												test_geno = "AAA";
											} else {
												test_geno = "AAT";
											}
										} else {
											test_geno = "ACT";
										}
									} else if (ni1 == 2 && ni2 == 1) {
										if (maxll - llg[4] <= cv) {
											if (maxll - llg[2] <= cv) {
												test_geno = "CCC";
											} else {
												test_geno = "ACC";
											}
										} else {
											test_geno = "ACT";
										}
									} else if (ni1 == 2 && ni2 == 4) {
										if (maxll - llg[9] <= cv) {
											if (maxll - llg[2] <= cv) {
												test_geno = "CCC";
											} else {
												test_geno = "CCT";
											}
										} else {
											test_geno = "ACT";
										}
									} else if (ni1 == 4 && ni2 == 1) {
										if (maxll - llg[5] <= cv) {
											if (maxll - llg[3] <= cv) {
												test_geno = "TTT";
											} else {
												test_geno = "ATT";
											}
										} else {
                                                                                        test_geno = "ACT";
                                                                                }
									} else if (ni1 == 4 && ni2 == 2) {
										if (maxll - llg[6] <= cv) {
											if (maxll - llg[3] <= cv) {
												test_geno = "TTT";
											} else {
												test_geno = "CTT";
											}
										} else {
                                                                                	test_geno = "ACT";
                                                                                }
									}
								} else {
									test_geno = "ACT";
								}
							} else {
								test_geno = best_geno[ig];
							}
							for (ng=0; ng<=2; ng++) {
								if (test_geno.substr(ng,1) != major_allele) {
									if (test_geno.substr(ng,1) == "A") {
										if (ind_llstat > max_ind_llstat[1]) {
											max_ind_llstat[1] = ind_llstat;
										}
									} else if (test_geno.substr(ng,1) == "C") {
										if (ind_llstat > max_ind_llstat[2]) {
											max_ind_llstat[2] = ind_llstat;
										}
									} else if (test_geno.substr(ng,1) == "T") {
										if (ind_llstat > max_ind_llstat[4]) {
											max_ind_llstat[4] = ind_llstat;
										}
									}
								}
							}
						} else {
							best_geno[ig] = "NA";
						}
					} else if ( (read_count[ig][1]+read_count[ig][3]+read_count[ig][4]) == ind_coverage[ig] ) { // nucleotide reads A, G, and T only
						// Loop over ten candidate genotypes of the individual
						for (gg=1;gg<=10;gg++) {
							ml_geno = gg; 
							if (ml_geno == 1) {	// candidate genotype AAA
								error = (ind_coverage[ig]-read_count[ig][1])/(double)ind_coverage[ig];
								if (error > max_e) {
									error = max_e;
								}
								llg[ml_geno] = read_count[ig][1]*log(1.0-error) + (read_count[ig][3]+read_count[ig][4])*log(error/3.0); 		
							} else if (ml_geno == 2) {	// candidate genotype GGG
								error = (ind_coverage[ig]-read_count[ig][3])/(double)ind_coverage[ig];
								if (error > max_e) {
									error = max_e;
								}
								llg[ml_geno] = read_count[ig][3]*log(1.0-error) + (read_count[ig][1]+read_count[ig][4])*log(error/3.0);
							} else if (ml_geno == 3) {	// candidate genotype TTT
								error = (ind_coverage[ig]-read_count[ig][4])/(double)ind_coverage[ig];
								if (error > max_e) {
									error = max_e;
								}
								llg[ml_geno] = read_count[ig][4]*log(1.0-error) + (read_count[ig][1]+read_count[ig][3])*log(error/3.0);
							} else if (ml_geno == 4) {	// Candidate genotype AGG
								num1_error = 6.0*ind_coverage[ig] + 9.0*read_count[ig][3] + 15.0*read_count[ig][4];
								num2_error = 360.0*ind_coverage[ig]*read_count[ig][4];
								if ( (pow(num1_error, 2.0) - num2_error) > 0.0) {
                                                                        error = (num1_error - pow( (pow(num1_error, 2.0) - num2_error), 0.5) )/(double)(10.0*ind_coverage[ig]);
                                                                        if (error > max_e) {
                                                                                error = max_e;
                                                                        }
                                                                } else {
                                                                        error = max_e;
                                                                }
								llg[ml_geno] = read_count[ig][1]*log( (double)1.0/3.0 - error/9.0 ) + read_count[ig][3]*log( (double)2.0/3.0 - error*(5.0/9.0) ) + read_count[ig][4]*log(error/3.0);
							} else if (ml_geno == 5) {	// Candidate genotype ATT
								num1_error = 6.0*ind_coverage[ig] + 9.0*read_count[ig][4] + 15.0*read_count[ig][3];
								num2_error = 360.0*ind_coverage[ig]*read_count[ig][3];
								if ( (pow(num1_error, 2.0) - num2_error) > 0.0) {
                                                                        error = (num1_error - pow( (pow(num1_error, 2.0) - num2_error), 0.5) )/(double)(10.0*ind_coverage[ig]);
                                                                        if (error > max_e) {
                                                                                error = max_e;
                                                                        }
                                                                } else {
                                                                        error = max_e;
                                                                }
								llg[ml_geno] = read_count[ig][1]*log( (double)1.0/3.0 - error/9.0 ) + read_count[ig][4]*log( (double)2.0/3.0 - error*(5.0/9.0) ) + read_count[ig][3]*log(error/3.0);
							} else if (ml_geno == 6) {	// Candidate genotype GTT
								num1_error = 6.0*ind_coverage[ig] + 9.0*read_count[ig][4] + 15.0*read_count[ig][1];
								num2_error = 360.0*ind_coverage[ig]*read_count[ig][1];
								if ( (pow(num1_error, 2.0) - num2_error) > 0.0) {
                                                                        error = (num1_error - pow( (pow(num1_error, 2.0) - num2_error), 0.5) )/(double)(10.0*ind_coverage[ig]);
                                                                        if (error > max_e) {
                                                                                error = max_e;
                                                                        }
                                                                } else {
                                                                        error = max_e;
                                                                }
								llg[ml_geno] = read_count[ig][3]*log( (double)1.0/3.0 - error/9.0 ) + read_count[ig][4]*log( (double)2.0/3.0 - error*(5.0/9.0) ) + read_count[ig][1]*log(error/3.0);
							} else if (ml_geno == 7) {      // Candidate genotype AAG
								num1_error = 6.0*ind_coverage[ig] + 9.0*read_count[ig][1] + 15.0*read_count[ig][4];
								num2_error = 360.0*ind_coverage[ig]*read_count[ig][4];
								if ( (pow(num1_error, 2.0) - num2_error) > 0.0) {
                                                                        error = (num1_error - pow( (pow(num1_error, 2.0) - num2_error), 0.5) )/(double)(10.0*ind_coverage[ig]);
                                                                        if (error > max_e) {
                                                                                error = max_e;
                                                                        }
                                                                } else {
                                                                        error = max_e;
                                                                }
								llg[ml_geno] = read_count[ig][3]*log( (double)1.0/3.0 - error/9.0 ) + read_count[ig][1]*log( (double)2.0/3.0 - error*(5.0/9.0) ) + read_count[ig][4]*log(error/3.0);
							} else if (ml_geno == 8) {      // Candidate genotype AAT
								num1_error = 6.0*ind_coverage[ig] + 9.0*read_count[ig][1] + 15.0*read_count[ig][3];
								num2_error = 360.0*ind_coverage[ig]*read_count[ig][3];
								if ( (pow(num1_error, 2.0) - num2_error) > 0.0) {
                                                                        error = (num1_error - pow( (pow(num1_error, 2.0) - num2_error), 0.5) )/(double)(10.0*ind_coverage[ig]);
                                                                        if (error > max_e) {
                                                                                error = max_e;
                                                                        }
                                                                } else {
                                                                        error = max_e;
                                                                }
								llg[ml_geno] = read_count[ig][4]*log( (double)1.0/3.0 - error/9.0 ) + read_count[ig][1]*log( (double)2.0/3.0 - error*(5.0/9.0) ) + read_count[ig][3]*log(error/3.0);
							} else if (ml_geno == 9) {      // Candidate genotype GGT
								num1_error = 6.0*ind_coverage[ig] + 9.0*read_count[ig][3] + 15.0*read_count[ig][1];
								num2_error = 360.0*ind_coverage[ig]*read_count[ig][1];
								if ( (pow(num1_error, 2.0) - num2_error) > 0.0) {
                                                                        error = (num1_error - pow( (pow(num1_error, 2.0) - num2_error), 0.5) )/(double)(10.0*ind_coverage[ig]);
                                                                        if (error > max_e) {
                                                                                error = max_e;
                                                                        }
                                                                } else {
                                                                        error = max_e;
                                                                }
								llg[ml_geno] = read_count[ig][4]*log( (double)1.0/3.0 - error/9.0 ) + read_count[ig][3]*log( (double)2.0/3.0 - error*(5.0/9.0) ) + read_count[ig][1]*log(error/3.0);
							} else if (ml_geno == 10) {      // Candidate genotype AGT
								error = 0.0;
								llg[ml_geno] = (read_count[ig][1]+read_count[ig][3]+read_count[ig][4])*log( (double)1.0/3.0 - error/9.0 );
							}
							// Examine whether this is a new ML solution for the individual  
							if (llg[ml_geno] > maxll){
								if (ml_geno == 1) {	// AAA 
									sub_maxll = maxll;
									maxll = llg[ml_geno];
									best_error = error; 
									best_geno[ig] = "AAA";
								} else if (ml_geno == 2) {	// GGG 
									sub_maxll = maxll;
									maxll = llg[ml_geno];
									best_error = error; 
									best_geno[ig] = "GGG";
								} else if (ml_geno == 3) {	// TTT 
									sub_maxll = maxll;
									maxll = llg[ml_geno];
									best_error = error; 
									best_geno[ig] = "TTT";
								} else if (ml_geno == 4) { // AGG
									sub_maxll = maxll;
									maxll = llg[ml_geno];
									best_error = error; 
									best_geno[ig] = "AGG";
								} else if (ml_geno == 5) { // ATT
									sub_maxll = maxll;
									maxll = llg[ml_geno];
									best_error = error; 
									best_geno[ig] = "ATT";
								} else if (ml_geno == 6) { // GTT
									sub_maxll = maxll;
									maxll = llg[ml_geno];
									best_error = error; 
									best_geno[ig] = "GTT";
								} else if (ml_geno == 7) { // AAG
									sub_maxll = maxll;
                                                                        maxll = llg[ml_geno];
                                                                        best_error = error;
                                                                        best_geno[ig] = "AAG";
								} else if (ml_geno == 8) { // AAT
                                                                        sub_maxll = maxll;
                                                                        maxll = llg[ml_geno];
                                                                        best_error = error;
                                                                        best_geno[ig] = "AAT";
								} else if (ml_geno == 9) { // GGT
                                                                        sub_maxll = maxll;
                                                                        maxll = llg[ml_geno];
                                                                        best_error = error;
                                                                        best_geno[ig] = "GGT";
								} else if (ml_geno == 10) { // AGT
                                                                        sub_maxll = maxll;
                                                                        maxll = llg[ml_geno];
                                                                        best_error = error;
                                                                        best_geno[ig] = "AGT";
								}
							} else if (llg[ml_geno] == maxll) {
								sub_maxll = maxll;
								maxll = llg[ml_geno];
							} else if (llg[ml_geno] > sub_maxll) {
								sub_maxll = llg[ml_geno];
							}
						}
						if (maxll > sub_maxll) {  
							tot_count_geno = tot_count_geno + 1;
							if (best_geno[ig] == "AAA") {
								count_geno[1] = count_geno[1] + 1;
								count_allele[1] = count_allele[1] + 3;
							} else if (best_geno[ig] == "GGG") {
								count_geno[3] = count_geno[3] + 1;
								count_allele[3] = count_allele[3] + 3;
							} else if (best_geno[ig] == "TTT") {
								count_geno[4] = count_geno[4] + 1;
								count_allele[4] = count_allele[4] + 3;
							} else if (best_geno[ig] == "AGG") {
								count_geno[6] = count_geno[6] + 1;
								count_allele[1] = count_allele[1] + 1;
								count_allele[3] = count_allele[3] + 2;
							} else if (best_geno[ig] == "ATT") {
								count_geno[7] = count_geno[7] + 1;
								count_allele[1] = count_allele[1] + 1;
								count_allele[4] = count_allele[4] + 2;
							} else if (best_geno[ig] == "GTT") {
								count_geno[10] = count_geno[10] + 1;
								count_allele[3] = count_allele[3] + 1;
								count_allele[4] = count_allele[4] + 2;
							} else if (best_geno[ig] == "AAG") {
								count_geno[12] = count_geno[12] + 1;
								count_allele[1] = count_allele[1] + 2;
								count_allele[3] = count_allele[3] + 1;
							} else if (best_geno[ig] == "AAT") {
                                                                count_geno[13] = count_geno[13] + 1;
                                                                count_allele[1] = count_allele[1] + 2;
                                                                count_allele[4] = count_allele[4] + 1;
							} else if (best_geno[ig] == "AGT") {
								count_geno[19] = count_geno[19] + 1;
								count_allele[1] = count_allele[1] + 1;
								count_allele[3] = count_allele[3] + 1;
								count_allele[4] = count_allele[4] + 1;
							}
							null_error = (ind_coverage[ig] - read_count[ig][n1])/(double)ind_coverage[ig];
							if (n1 == 1) {
								null_maxll = read_count[ig][1]*log(1.0-null_error) + (read_count[ig][3]+read_count[ig][4])*log(null_error/3.0);
							} else if (n1 == 3) {
								null_maxll = read_count[ig][3]*log(1.0-null_error) + (read_count[ig][1]+read_count[ig][4])*log(null_error/3.0);
							} else if (n1 == 4) {
								null_maxll = read_count[ig][4]*log(1.0-null_error) + (read_count[ig][1]+read_count[ig][3])*log(null_error/3.0);
							} else {
								null_maxll = (read_count[ig][1]+read_count[ig][3]+read_count[ig][4])*log(null_error/3.0);
							}
							ind_llstat = 2.0*(maxll-null_maxll);
							if (best_geno[ig] == "AGG") {
								if (ind_llstat > cv) {
									if (maxll - llg[2] <= cv) {
										test_geno = "GGG";
									} else {
										test_geno = "AGG";
									}
								} else {
									test_geno = "AGG";
								}
							} else if (best_geno[ig] == "ATT") {
								if (ind_llstat > cv) {
                                                                	if (maxll - llg[3] <= cv) {
										test_geno = "TTT";
									} else {
										test_geno = "ATT";
									}        
                                                                } else {
                                                                        test_geno = "ATT";
                                                                }
							} else if (best_geno[ig] == "GTT") {
                                                                if (ind_llstat > cv) {
                                                                	if (maxll - llg[3] <= cv) {
										test_geno = "TTT";
									} else {
										test_geno = "GTT";
									}
                                                                } else {
                                                                        test_geno = "GTT";
                                                                }
							} else if (best_geno[ig] == "AAG") {
								if (ind_llstat > cv) {
									if (maxll - llg[1] <= cv) {
										test_geno = "AAA";
									} else {
										test_geno = "AAG";
									}
								} else {
									test_geno = "AAG";
								}
							} else if (best_geno[ig] == "AAT") {
								if (ind_llstat > cv) {
									if (maxll - llg[1] <= cv) {
										test_geno = "AAA";
									} else {
										test_geno = "AAT";
									}
								} else {
									test_geno = "AAT";
								}
							} else if (best_geno[ig] == "GGT") {
								if (ind_llstat > cv) {
									if (maxll - llg[2] <= cv) {
										test_geno = "GGG";
									} else {
										test_geno = "GGT";
									}
								} else {
									test_geno = "GGT";
								}
							} else if (best_geno[ig] == "AGT") {
								if (ind_llstat > cv) {
									if (read_count[ig][1] >= read_count[ig][3]) {
										ni1 = 1;
										ni2 = 3;
									} else {
										ni1 = 3;
										ni2 = 1;
									}
									if (read_count[ig][4] > read_count[ig][ni1]) {
										ni2 = ni1;
										ni1 = 4;
									} else if (read_count[ig][4] > read_count[ig][ni2]) {
										ni2 = 4;
									}
									if (ni1 == 1 && ni2 == 3) {
										if (maxll - llg[7] <= cv) {
											if (maxll - llg[1] <= cv) {
												test_geno = "AAA";
											} else {
												test_geno = "AAG";
											}
										} else {
											test_geno = "AGT";
										}
									} else if (ni1 == 1 && ni2 == 4) {
										if (maxll - llg[8] <= cv) {
											if (maxll - llg[1] <= cv) {
												test_geno = "AAA";
											} else {
												test_geno = "AAT";
											}
										} else {
											test_geno = "AGT";
										}
									} else if (ni1 == 3 && ni2 == 1) {
										if (maxll - llg[4] <= cv) {
											if (maxll - llg[2] <= cv) {
												test_geno = "GGG";
											} else {
												test_geno = "AGG";
											}
										} else {
											test_geno = "AGT";
										}
									} else if (ni1 == 3 && ni2 == 4) {
										if (maxll - llg[9] <= cv) {
											if (maxll - llg[2] <= cv) {
												test_geno = "GGG";
											} else {
												test_geno = "GGT";
											}
										} else {
											test_geno = "AGT";
										}
									} else if (ni1 == 4 && ni2 == 1) {
										if (maxll - llg[5] <= cv) {
											if (maxll - llg[3] <= cv) {
												test_geno = "TTT";
											} else {
												test_geno = "ATT";
											}
										} else {
											test_geno = "AGT";
										}
									} else if (ni1 == 4 && ni2 == 3) {
										if (maxll - llg[6] <= cv) {
											if (maxll - llg[3] <= cv) {
												test_geno = "TTT";
											} else {
												test_geno = "GTT";
											}
										} else {
											test_geno = "AGT";
										}
									}
								} else {
									test_geno = "AGT";
								}
							} else {
								test_geno = best_geno[ig];
							}
							for (ng=0; ng<=2; ng++) {
								if (test_geno.substr(ng,1) != major_allele) {
									if (test_geno.substr(ng,1) == "A") {
										if (ind_llstat > max_ind_llstat[1]) {
											max_ind_llstat[1] = ind_llstat;
										}
									} else if (test_geno.substr(ng,1) == "G") {
										if (ind_llstat > max_ind_llstat[3]) {
											max_ind_llstat[3] = ind_llstat;
										}
									} else if (test_geno.substr(ng,1) == "T") {
										if (ind_llstat > max_ind_llstat[4]) {
											max_ind_llstat[4] = ind_llstat;
										}
									}
								}
							}
						} else {
							best_geno[ig] = "NA";
						}
					} else if ( (read_count[ig][2]+read_count[ig][3]+read_count[ig][4]) == ind_coverage[ig] ) { // nucleotide reads C, G, and T only
						// Loop over ten candidate genotypes of the individual
						for (gg=1;gg<=10;gg++) {
							ml_geno = gg; 
							if (ml_geno == 1) {	// candidate genotype CCC
								error = (ind_coverage[ig]-read_count[ig][2])/(double)ind_coverage[ig];
								if (error > max_e) {
									error = max_e;
								}
								llg[ml_geno] = read_count[ig][2]*log(1.0-error) + (read_count[ig][3]+read_count[ig][4])*log(error/3.0); 		
							} else if (ml_geno == 2) {	// candidate genotype GGG
								error = (ind_coverage[ig]-read_count[ig][3])/(double)ind_coverage[ig];
								if (error > max_e) {
									error = max_e;
								}
								llg[ml_geno] = read_count[ig][3]*log(1.0-error) + (read_count[ig][2]+read_count[ig][4])*log(error/3.0);
							} else if (ml_geno == 3) {	// candidate genotype TTT
								error = (ind_coverage[ig]-read_count[ig][4])/(double)ind_coverage[ig];
								if (error > max_e) {
									error = max_e;
								}
								llg[ml_geno] = read_count[ig][4]*log(1.0-error) + (read_count[ig][2]+read_count[ig][3])*log(error/3.0);
							} else if (ml_geno == 4) {	// Candidate genotype CGG
								num1_error = 6.0*ind_coverage[ig] + 9.0*read_count[ig][3] + 15.0*read_count[ig][4];
								num2_error = 360.0*ind_coverage[ig]*read_count[ig][4];
								if ( (pow(num1_error, 2.0) - num2_error) > 0.0) {
                                                                        error = (num1_error - pow( (pow(num1_error, 2.0) - num2_error), 0.5) )/(double)(10.0*ind_coverage[ig]);
                                                                        if (error > max_e) {
                                                                                error = max_e;
                                                                        }
                                                                } else {
                                                                        error = max_e;
                                                                }
								llg[ml_geno] = read_count[ig][2]*log( (double)1.0/3.0 - error/9.0 ) + read_count[ig][3]*log( (double)2.0/3.0 - error*(5.0/9.0) ) + read_count[ig][4]*log(error/3.0);
							} else if (ml_geno == 5) {	// Candidate genotype CTT
								num1_error = 6.0*ind_coverage[ig] + 9.0*read_count[ig][4] + 15.0*read_count[ig][3];
								num2_error = 360.0*ind_coverage[ig]*read_count[ig][3];
								if ( (pow(num1_error, 2.0) - num2_error) > 0.0) {
                                                                        error = (num1_error - pow( (pow(num1_error, 2.0) - num2_error), 0.5) )/(double)(10.0*ind_coverage[ig]);
                                                                        if (error > max_e) {
                                                                                error = max_e;
                                                                        }
                                                                } else {
                                                                        error = max_e;
                                                                }
								llg[ml_geno] = read_count[ig][2]*log( (double)1.0/3.0 - error/9.0 ) + read_count[ig][4]*log( (double)2.0/3.0 - error*(5.0/9.0) ) + read_count[ig][3]*log(error/3.0);
							} else if (ml_geno == 6) {	// Candidate genotype GTT
								num1_error = 6.0*ind_coverage[ig] + 9.0*read_count[ig][4] + 15.0*read_count[ig][2];
								num2_error = 360.0*ind_coverage[ig]*read_count[ig][2];
								if ( (pow(num1_error, 2.0) - num2_error) > 0.0) {
                                                                        error = (num1_error - pow( (pow(num1_error, 2.0) - num2_error), 0.5) )/(double)(10.0*ind_coverage[ig]);
                                                                        if (error > max_e) {
                                                                                error = max_e;
                                                                        }
                                                                } else {
                                                                        error = max_e;
                                                                }
								llg[ml_geno] = read_count[ig][3]*log( (double)1.0/3.0 - error/9.0 ) + read_count[ig][4]*log( (double)2.0/3.0 - error*(5.0/9.0) ) + read_count[ig][2]*log(error/3.0);
							} else if (ml_geno == 7) {      // Candidate genotype CCG
								num1_error = 6.0*ind_coverage[ig] + 9.0*read_count[ig][2] + 15.0*read_count[ig][4];
								num2_error = 360.0*ind_coverage[ig]*read_count[ig][4];
								if ( (pow(num1_error, 2.0) - num2_error) > 0.0) {
                                                                        error = (num1_error - pow( (pow(num1_error, 2.0) - num2_error), 0.5) )/(double)(10.0*ind_coverage[ig]);
                                                                        if (error > max_e) {
                                                                                error = max_e;
                                                                        }
                                                                } else {
                                                                        error = max_e;
                                                                }
								llg[ml_geno] = read_count[ig][3]*log( (double)1.0/3.0 - error/9.0 ) + read_count[ig][2]*log( (double)2.0/3.0 - error*(5.0/9.0) ) + read_count[ig][4]*log(error/3.0);
							} else if (ml_geno == 8) {      // Candidate genotype CCT
								num1_error = 6.0*ind_coverage[ig] + 9.0*read_count[ig][2] + 15.0*read_count[ig][3];
								num2_error = 360.0*ind_coverage[ig]*read_count[ig][3];
								if ( (pow(num1_error, 2.0) - num2_error) > 0.0) {
                                                                        error = (num1_error - pow( (pow(num1_error, 2.0) - num2_error), 0.5) )/(double)(10.0*ind_coverage[ig]);
                                                                        if (error > max_e) {
                                                                                error = max_e;
                                                                        }
                                                                } else {
                                                                        error = max_e;
                                                                }
								llg[ml_geno] = read_count[ig][4]*log( (double)1.0/3.0 - error/9.0 ) + read_count[ig][2]*log( (double)2.0/3.0 - error*(5.0/9.0) ) + read_count[ig][3]*log(error/3.0);
							} else if (ml_geno == 9) {      // Candidate genotype GGT
								num1_error = 6.0*ind_coverage[ig] + 9.0*read_count[ig][3] + 15.0*read_count[ig][2];
								num2_error = 360.0*ind_coverage[ig]*read_count[ig][2];
								if ( (pow(num1_error, 2.0) - num2_error) > 0.0) {
                                                                        error = (num1_error - pow( (pow(num1_error, 2.0) - num2_error), 0.5) )/(double)(10.0*ind_coverage[ig]);
                                                                        if (error > max_e) {
                                                                                error = max_e;
                                                                        }
                                                                } else {
                                                                        error = max_e;
                                                                }
								llg[ml_geno] = read_count[ig][4]*log( (double)1.0/3.0 - error/9.0 ) + read_count[ig][3]*log( (double)2.0/3.0 - error*(5.0/9.0) ) + read_count[ig][2]*log(error/3.0);
							} else if (ml_geno == 10) {      // Candidate genotype CGT
								error = 0.0;
								llg[ml_geno] = (read_count[ig][2]+read_count[ig][3]+read_count[ig][4])*log( (double)1.0/3.0 - error/9.0 );
							}
							// Examine whether this is a new ML solution for the individual  
							if (llg[ml_geno] > maxll){
								if (ml_geno == 1) {	// CCC 
									sub_maxll = maxll;
									maxll = llg[ml_geno];
									best_error = error; 
									best_geno[ig] = "CCC";
								} else if (ml_geno == 2) {	// GGG 
									sub_maxll = maxll;
									maxll = llg[ml_geno];
									best_error = error; 
									best_geno[ig] = "GGG";
								} else if (ml_geno == 3) {	// TTT 
									sub_maxll = maxll;
									maxll = llg[ml_geno];
									best_error = error; 
									best_geno[ig] = "TTT";
								} else if (ml_geno == 4) { // CGG
									sub_maxll = maxll;
									maxll = llg[ml_geno];
									best_error = error; 
									best_geno[ig] = "CGG";
								} else if (ml_geno == 5) { // CTT
									sub_maxll = maxll;
									maxll = llg[ml_geno];
									best_error = error; 
									best_geno[ig] = "CTT";
								} else if (ml_geno == 6) { // GTT
									sub_maxll = maxll;
									maxll = llg[ml_geno];
									best_error = error; 
									best_geno[ig] = "GTT";
								} else if (ml_geno == 7) { // CCG
									sub_maxll = maxll;
                                                                        maxll = llg[ml_geno];
                                                                        best_error = error;
                                                                        best_geno[ig] = "CCG";
								} else if (ml_geno == 8) { // CCT
									sub_maxll = maxll;
                                                                        maxll = llg[ml_geno];
                                                                        best_error = error;
                                                                        best_geno[ig] = "CCT";
								} else if (ml_geno == 9) { // GGT
									sub_maxll = maxll;
                                                                        maxll = llg[ml_geno];
                                                                        best_error = error;
                                                                        best_geno[ig] = "GGT";
								} else if (ml_geno == 10) { // CGT
									sub_maxll = maxll;
                                                                        maxll = llg[ml_geno];
                                                                        best_error = error;
                                                                        best_geno[ig] = "CGT";
								}
							} else if (llg[ml_geno] == maxll) {
								sub_maxll = maxll;
								maxll = llg[ml_geno];
							} else if (llg[ml_geno] > sub_maxll) {
								sub_maxll = llg[ml_geno];
							}
						}
						if (maxll > sub_maxll) {  
							tot_count_geno = tot_count_geno + 1;
							if (best_geno[ig] == "CCC") {
								count_geno[2] = count_geno[2] + 1;
								count_allele[2] = count_allele[2] + 3;
							} else if (best_geno[ig] == "GGG") {
								count_geno[3] = count_geno[3] + 1;
								count_allele[3] = count_allele[3] + 3;
							} else if (best_geno[ig] == "TTT") {
								count_geno[4] = count_geno[4] + 1;
								count_allele[4] = count_allele[4] + 3;
							} else if (best_geno[ig] == "CGG") {
								count_geno[8] = count_geno[8] + 1;
								count_allele[2] = count_allele[2] + 1;
								count_allele[3] = count_allele[3] + 2;
							} else if (best_geno[ig] == "CTT") {
								count_geno[9] = count_geno[9] + 1;
								count_allele[2] = count_allele[2] + 1;
								count_allele[4] = count_allele[4] + 2;
							} else if (best_geno[ig] == "GTT") {
								count_geno[10] = count_geno[10] + 1;
								count_allele[3] = count_allele[3] + 1;
								count_allele[4] = count_allele[4] + 2;
							} else if (best_geno[ig] == "CCG") {
								count_geno[14] = count_geno[14] + 1;
								count_allele[2] = count_allele[2] + 2;
								count_allele[3] = count_allele[3] + 1;
							} else if (best_geno[ig] == "CCT") {
								count_geno[15] = count_geno[15] + 1;
								count_allele[2] = count_allele[2] + 2;
								count_allele[4] = count_allele[4] + 1;
							} else if (best_geno[ig] == "GGT") {
								count_geno[16] = count_geno[16] + 1;
								count_allele[3] = count_allele[3] + 2;
								count_allele[4] = count_allele[4] + 1;
							} else if (best_geno[ig] == "CGT") {
								count_geno[20] = count_geno[20] + 1;
								count_allele[2] = count_allele[2] + 1;
								count_allele[3] = count_allele[3] + 1;
								count_allele[4] = count_allele[4] + 1;
							}
							/*
							if (ig == 78) {
								printf("llg[2]: %f\tllg[4]: %f\n", llg[2], llg[4]);
							}
							*/
							null_error = (ind_coverage[ig] - read_count[ig][n1])/(double)ind_coverage[ig];
							if (n1 == 2) {
								null_maxll = read_count[ig][2]*log(1.0-null_error) + (read_count[ig][3]+read_count[ig][4])*log(null_error/3.0);
							} else if (n1 == 3) {
								null_maxll = read_count[ig][3]*log(1.0-null_error) + (read_count[ig][2]+read_count[ig][4])*log(null_error/3.0);
							} else if (n1 == 4) {
								null_maxll = read_count[ig][4]*log(1.0-null_error) + (read_count[ig][2]+read_count[ig][3])*log(null_error/3.0);
							} else {
								null_maxll = (read_count[ig][2]+read_count[ig][3]+read_count[ig][4])*log(null_error/3.0);
							}
							ind_llstat = 2.0*(maxll-null_maxll);
							if (best_geno[ig] == "CGG") {
								if (ind_llstat > cv) {
									if (maxll - llg[2] <= cv) {
										test_geno = "GGG";
									} else {
										test_geno = "CGG";
									}
								} else {
									test_geno = "CGG";
								}
							} else if (best_geno[ig] == "CTT") {
								if (ind_llstat > cv) {
                                                                	if (maxll - llg[3] <= cv) {
										test_geno = "TTT";
									} else {
										test_geno = "CTT";
									}        
                                                                } else {
                                                                        test_geno = "CTT";
                                                                }
							} else if (best_geno[ig] == "GTT") {
                                                                if (ind_llstat > cv) {
                                                                        if (maxll - llg[3] <= cv) {
										test_geno = "TTT";
									} else {
                                                                        	test_geno = "GTT";
                                                                	}
                                                                } else {
                                                                        test_geno = "GTT";
                                                                }
							} else if (best_geno[ig] == "CCG") {
								if (ind_llstat > cv) {
									if (maxll - llg[1] <= cv) {
										test_geno = "CCC";
									} else {
										test_geno = "CCG";
									}
								} else {
									test_geno = "CCG";
								}
							} else if (best_geno[ig] == "CCT") {
								if (ind_llstat > cv) {
									if (maxll - llg[1] <= cv) {
										test_geno = "CCC";
									} else {
										test_geno = "CCT";
									}
								} else {
									test_geno = "CCT";
								}
							} else if (best_geno[ig] == "GGT") {
								if (ind_llstat > cv) {
									if (maxll - llg[2] <= cv) {
										test_geno = "GGG";
									} else {
										test_geno = "GGT";
									}
								} else {
									test_geno = "GGT";
								}
							} else if (best_geno[ig] == "CGT") {
								if (ind_llstat > cv) {
									if (read_count[ig][2] >= read_count[ig][3]) {
										ni1 = 2;
										ni2 = 3;
									} else {
										ni1 = 3;
										ni2 = 2;
									}
									if (read_count[ig][4] > read_count[ig][ni1]) {
										ni2 = ni1;
										ni1 = 4;
									} else if (read_count[ig][4] > read_count[ig][ni2]) {
										ni2 = 4;
									}
									if (ni1 == 2 && ni2 == 3) {
										if (maxll - llg[7] <= cv) {
											if (maxll - llg[1] <= cv) {
												test_geno = "CCC";
											} else {
												test_geno = "CCG";
											}
										} else {
											test_geno = "CGT";
										}
									} else if (ni1 == 2 && ni2 == 4) {
										if (maxll - llg[8] <= cv) {
											if (maxll - llg[1] <= cv) {
												test_geno = "CCC";
											} else {
												test_geno = "CCT";
											}
										} else {
											test_geno = "CGT";
										}
									} else if (ni1 == 3 && ni2 == 2) {
										if (maxll - llg[4] <= cv) {
											if (maxll - llg[2] <= cv) {
												test_geno = "GGG";
											} else {
												test_geno = "CGG";
											}
										} else {
											test_geno = "CGT";
										}
									} else if (ni1 == 3 && ni2 == 4) {
										if (maxll - llg[9] <= cv) {
											if (maxll - llg[2] <= cv) {
												test_geno = "GGG";
											} else {
												test_geno = "GGT";
											}
										} else {
											test_geno = "CGT";
										}
									} else if (ni1 == 4 && ni2 == 2) {
										if (maxll - llg[5] <= cv) {
											if (maxll - llg[3] <= cv) {
												test_geno = "TTT";
											} else {
												test_geno = "CTT";
											}
										} else {
											test_geno = "CGT";
										}
									} else if (ni1 == 4 && ni2 == 3) {
										if (maxll - llg[6] <= cv) {
											if (maxll - llg[3] <= cv) {
												test_geno = "TTT";
											} else {
												test_geno = "GTT";
											}
										} else {
											test_geno = "CGT";
										}
									}
								} else {
									test_geno = "CGT";
								}											
							} else {
								test_geno = best_geno[ig];
							}
							for (ng=0; ng<=2; ng++) {
								if (test_geno.substr(ng,1) != major_allele) {
									if (test_geno.substr(ng,1) == "C") {
										if (ind_llstat > max_ind_llstat[2]) {
											max_ind_llstat[2] = ind_llstat;
										}
									} else if (test_geno.substr(ng,1) == "G") {
										if (ind_llstat > max_ind_llstat[3]) {
											max_ind_llstat[3] = ind_llstat;
										}
									} else if (test_geno.substr(ng,1) == "T") {
										if (ind_llstat > max_ind_llstat[4]) {
											max_ind_llstat[4] = ind_llstat;
										}
									}
								}
							}
						} else {
							best_geno[ig] = "NA";
						}
					} else if ( (read_count[ig][1]+read_count[ig][2]+read_count[ig][3]+read_count[ig][4]) == ind_coverage[ig] ) { // All four nucleotide reads present
						// Loop over twenty candidate genotypes of the individual
						for (gg=1;gg<=20;gg++) {
							ml_geno = gg; 
							if (ml_geno == 1) {	// candidate genotype AAA
								error = (ind_coverage[ig]-read_count[ig][1])/(double)ind_coverage[ig];
								if (error > max_e) {
									error = max_e;
								}
								llg[ml_geno] = read_count[ig][1]*log(1.0-error) + (read_count[ig][2]+read_count[ig][3]+read_count[ig][4])*log(error/3.0); 		
							} else if (ml_geno == 2) {	// candidate genotype CCC
								error = (ind_coverage[ig]-read_count[ig][2])/(double)ind_coverage[ig];
								if (error > max_e) {
									error = max_e;
								}
								llg[ml_geno] = read_count[ig][2]*log(1.0-error) + (read_count[ig][1]+read_count[ig][3]+read_count[ig][4])*log(error/3.0);
							} else if (ml_geno == 3) {	// candidate genotype GGG
								error = (ind_coverage[ig]-read_count[ig][3])/(double)ind_coverage[ig];
								if (error > max_e) {
									error = max_e;
								}
                                                                llg[ml_geno] = read_count[ig][3]*log(1.0-error) + (read_count[ig][1]+read_count[ig][2]+read_count[ig][4])*log(error/3.0);
							} else if (ml_geno == 4) {	// candidate genotype TTT
								error = (ind_coverage[ig]-read_count[ig][4])/(double)ind_coverage[ig];
								if (error > max_e) {
									error = max_e;
								}
                                                                llg[ml_geno] = read_count[ig][4]*log(1.0-error) + (read_count[ig][1]+read_count[ig][2]+read_count[ig][3])*log(error/3.0);
							} else if (ml_geno == 5) {	// Candidate genotype ACC
								num1_error = 6.0*ind_coverage[ig] + 9.0*read_count[ig][2] + 15.0*(read_count[ig][3] + read_count[ig][4]);
								num2_error = 360.0*ind_coverage[ig]*(read_count[ig][3] + read_count[ig][4]);
								if ( (pow(num1_error, 2.0) - num2_error) > 0.0) {
                                                                        error = (num1_error - pow( (pow(num1_error, 2.0) - num2_error), 0.5) )/(double)(10.0*ind_coverage[ig]);
                                                                        if (error > max_e) {
                                                                                error = max_e;
                                                                        }
                                                                } else {
                                                                        error = max_e;
                                                                }
								llg[ml_geno] = read_count[ig][1]*log( (double)1.0/3.0 - error/9.0 ) + read_count[ig][2]*log( (double)2.0/3.0 - error*(5.0/9.0) ) + (read_count[ig][3] + read_count[ig][4])*log(error/3.0);
							} else if (ml_geno == 6) {	// Candidate genotype AGG
								num1_error = 6.0*ind_coverage[ig] + 9.0*read_count[ig][3] + 15.0*(read_count[ig][2] + read_count[ig][4]);
								num2_error = 360.0*ind_coverage[ig]*(read_count[ig][2] + read_count[ig][4]);
								if ( (pow(num1_error, 2.0) - num2_error) > 0.0) {
                                                                        error = (num1_error - pow( (pow(num1_error, 2.0) - num2_error), 0.5) )/(double)(10.0*ind_coverage[ig]);
                                                                        if (error > max_e) {
                                                                                error = max_e;
                                                                        }
                                                                } else {
                                                                        error = max_e;
                                                                }
								llg[ml_geno] = read_count[ig][1]*log( (double)1.0/3.0 - error/9.0 ) + read_count[ig][3]*log( (double)2.0/3.0 - error*(5.0/9.0) ) + (read_count[ig][2] + read_count[ig][4])*log(error/3.0);
							} else if (ml_geno == 7) {	// Candidate genotype ATT
								num1_error = 6.0*ind_coverage[ig] + 9.0*read_count[ig][4] + 15.0*(read_count[ig][2] + read_count[ig][3]);
								num2_error = 360.0*ind_coverage[ig]*(read_count[ig][2] + read_count[ig][3]);
								if ( (pow(num1_error, 2.0) - num2_error) > 0.0) {
                                                                        error = (num1_error - pow( (pow(num1_error, 2.0) - num2_error), 0.5) )/(double)(10.0*ind_coverage[ig]);
                                                                        if (error > max_e) {
                                                                                error = max_e;
                                                                        }
                                                                } else {
                                                                        error = max_e;
                                                                }
								llg[ml_geno] = read_count[ig][1]*log( (double)1.0/3.0 - error/9.0 ) + read_count[ig][4]*log( (double)2.0/3.0 - error*(5.0/9.0) ) + (read_count[ig][2] + read_count[ig][3])*log(error/3.0);
							} else if (ml_geno == 8) {	// Candidate genotype CGG
								num1_error = 6.0*ind_coverage[ig] + 9.0*read_count[ig][3] + 15.0*(read_count[ig][1] + read_count[ig][4]);
								num2_error = 360.0*ind_coverage[ig]*(read_count[ig][1] + read_count[ig][4]);
								if ( (pow(num1_error, 2.0) - num2_error) > 0.0) {
                                                                        error = (num1_error - pow( (pow(num1_error, 2.0) - num2_error), 0.5) )/(double)(10.0*ind_coverage[ig]);
                                                                        if (error > max_e) {
                                                                                error = max_e;
                                                                        }
                                                                } else {
                                                                        error = max_e;
                                                                }
								llg[ml_geno] = read_count[ig][2]*log( (double)1.0/3.0 - error/9.0 ) + read_count[ig][3]*log( (double)2.0/3.0 - error*(5.0/9.0) ) + (read_count[ig][1] + read_count[ig][4])*log(error/3.0);
							} else if (ml_geno == 9) {	// Candidate genotype CTT
								num1_error = 6.0*ind_coverage[ig] + 9.0*read_count[ig][4] + 15.0*(read_count[ig][1] + read_count[ig][3]);
								num2_error = 360.0*ind_coverage[ig]*(read_count[ig][1] + read_count[ig][3]);
 								if ( (pow(num1_error, 2.0) - num2_error) > 0.0) {
                                                                        error = (num1_error - pow( (pow(num1_error, 2.0) - num2_error), 0.5) )/(double)(10.0*ind_coverage[ig]);
                                                                        if (error > max_e) {
                                                                                error = max_e;
                                                                        }
                                                                } else {
                                                                        error = max_e;
                                                                }
								llg[ml_geno] = read_count[ig][2]*log( (double)1.0/3.0 - error/9.0 ) + read_count[ig][4]*log( (double)2.0/3.0 - error*(5.0/9.0) ) + (read_count[ig][1] + read_count[ig][3])*log(error/3.0);
							} else if (ml_geno == 10) {	// Candidate genotype GTT
								num1_error = 6.0*ind_coverage[ig] + 9.0*read_count[ig][4] + 15.0*(read_count[ig][1] + read_count[ig][2]);
								num2_error = 360.0*ind_coverage[ig]*(read_count[ig][1] + read_count[ig][2]);
								if ( (pow(num1_error, 2.0) - num2_error) > 0.0) {
                                                                        error = (num1_error - pow( (pow(num1_error, 2.0) - num2_error), 0.5) )/(double)(10.0*ind_coverage[ig]);
                                                                        if (error > max_e) {
                                                                                error = max_e;
                                                                        }
                                                                } else {
                                                                        error = max_e;
                                                                }
								llg[ml_geno] = read_count[ig][3]*log( (double)1.0/3.0 - error/9.0 ) + read_count[ig][4]*log( (double)2.0/3.0 - error*(5.0/9.0) ) + (read_count[ig][1] + read_count[ig][2])*log(error/3.0);
							} else if (ml_geno == 11) {     // Candidate genotype AAC
								num1_error = 6.0*ind_coverage[ig] + 9.0*read_count[ig][1] + 15.0*(read_count[ig][3] + read_count[ig][4]);
								num2_error = 360.0*ind_coverage[ig]*(read_count[ig][3] + read_count[ig][4]);
								if ( (pow(num1_error, 2.0) - num2_error) > 0.0) {
                                                                        error = (num1_error - pow( (pow(num1_error, 2.0) - num2_error), 0.5) )/(double)(10.0*ind_coverage[ig]);
                                                                        if (error > max_e) {
                                                                                error = max_e;
                                                                        }
                                                                } else {
                                                                        error = max_e;
                                                                }
								llg[ml_geno] = read_count[ig][2]*log( (double)1.0/3.0 - error/9.0 ) + read_count[ig][1]*log( (double)2.0/3.0 - error*(5.0/9.0) ) + (read_count[ig][3] + read_count[ig][4])*log(error/3.0);
							} else if (ml_geno == 12) {     // Candidate genotype AAG
								num1_error = 6.0*ind_coverage[ig] + 9.0*read_count[ig][1] + 15.0*(read_count[ig][2] + read_count[ig][4]);
								num2_error = 360.0*ind_coverage[ig]*(read_count[ig][2] + read_count[ig][4]);
								if ( (pow(num1_error, 2.0) - num2_error) > 0.0) {
                                                                        error = (num1_error - pow( (pow(num1_error, 2.0) - num2_error), 0.5) )/(double)(10.0*ind_coverage[ig]);
                                                                        if (error > max_e) {
                                                                                error = max_e;
                                                                        }
                                                                } else {
                                                                        error = max_e;
                                                                }
								llg[ml_geno] = read_count[ig][3]*log( (double)1.0/3.0 - error/9.0 ) + read_count[ig][1]*log( (double)2.0/3.0 - error*(5.0/9.0) ) + (read_count[ig][2] + read_count[ig][4])*log(error/3.0);
							} else if (ml_geno == 13) {     // Candidate genotype AAT
								num1_error = 6.0*ind_coverage[ig] + 9.0*read_count[ig][1] + 15.0*(read_count[ig][2] + read_count[ig][3]);
								num2_error = 360.0*ind_coverage[ig]*(read_count[ig][2] + read_count[ig][3]);
								if ( (pow(num1_error, 2.0) - num2_error) > 0.0) {
                                                                        error = (num1_error - pow( (pow(num1_error, 2.0) - num2_error), 0.5) )/(double)(10.0*ind_coverage[ig]);
                                                                        if (error > max_e) {
                                                                                error = max_e;
                                                                        }
                                                                } else {
                                                                        error = max_e;
                                                                }
								llg[ml_geno] = read_count[ig][4]*log( (double)1.0/3.0 - error/9.0 ) + read_count[ig][1]*log( (double)2.0/3.0 - error*(5.0/9.0) ) + (read_count[ig][2] + read_count[ig][3])*log(error/3.0);
							} else if (ml_geno == 14) {     // Candidate genotype CCG
								num1_error = 6.0*ind_coverage[ig] + 9.0*read_count[ig][2] + 15.0*(read_count[ig][1] + read_count[ig][4]);
								num2_error = 360.0*ind_coverage[ig]*(read_count[ig][1] + read_count[ig][4]);
								if ( (pow(num1_error, 2.0) - num2_error) > 0.0) {
                                                                        error = (num1_error - pow( (pow(num1_error, 2.0) - num2_error), 0.5) )/(double)(10.0*ind_coverage[ig]);
                                                                        if (error > max_e) {
                                                                                error = max_e;
                                                                        }
                                                                } else {
                                                                        error = max_e;
                                                                }
								llg[ml_geno] = read_count[ig][3]*log( (double)1.0/3.0 - error/9.0 ) + read_count[ig][2]*log( (double)2.0/3.0 - error*(5.0/9.0) ) + (read_count[ig][1] + read_count[ig][4])*log(error/3.0);
							} else if (ml_geno == 15) {     // Candidate genotype CCT
								num1_error = 6.0*ind_coverage[ig] + 9.0*read_count[ig][2] + 15.0*(read_count[ig][1] + read_count[ig][3]);
								num2_error = 360.0*ind_coverage[ig]*(read_count[ig][1] + read_count[ig][3]);
								if ( (pow(num1_error, 2.0) - num2_error) > 0.0) {
                                                                        error = (num1_error - pow( (pow(num1_error, 2.0) - num2_error), 0.5) )/(double)(10.0*ind_coverage[ig]);
                                                                        if (error > max_e) {
                                                                                error = max_e;
                                                                        }
                                                                } else {
                                                                        error = max_e;
                                                                }
								llg[ml_geno] = read_count[ig][4]*log( (double)1.0/3.0 - error/9.0 ) + read_count[ig][2]*log( (double)2.0/3.0 - error*(5.0/9.0) ) + (read_count[ig][1] + read_count[ig][3])*log(error/3.0);
							} else if (ml_geno == 16) {     // Candidate genotype GGT
								num1_error = 6.0*ind_coverage[ig] + 9.0*read_count[ig][3] + 15.0*(read_count[ig][1] + read_count[ig][2]);
								num2_error = 360.0*ind_coverage[ig]*(read_count[ig][1] + read_count[ig][2]);
								if ( (pow(num1_error, 2.0) - num2_error) > 0.0) {
                                                                        error = (num1_error - pow( (pow(num1_error, 2.0) - num2_error), 0.5) )/(double)(10.0*ind_coverage[ig]);
                                                                        if (error > max_e) {
                                                                                error = max_e;
                                                                        }
                                                                } else {
                                                                        error = max_e;
                                                                }
								llg[ml_geno] = read_count[ig][4]*log( (double)1.0/3.0 - error/9.0 ) + read_count[ig][3]*log( (double)2.0/3.0 - error*(5.0/9.0) ) + (read_count[ig][1] + read_count[ig][2])*log(error/3.0);
							} else if (ml_geno == 17) {     // Candidate genotype ACG
								error = 3.0*( read_count[ig][4]/(double)ind_coverage[ig] );
								if (error > max_e) {
									error = max_e;
								}
								llg[ml_geno] = (read_count[ig][1]+read_count[ig][2]+read_count[ig][3])*log( (double)1.0/3.0 - error/9.0 ) + read_count[ig][4]*log(error/3.0);
							} else if (ml_geno == 18) {     // Candidate genotype ACT
								error = 3.0*( read_count[ig][3]/(double)ind_coverage[ig] );
								if (error > max_e) {
									error = max_e;
								}
								llg[ml_geno] = (read_count[ig][1]+read_count[ig][2]+read_count[ig][4])*log( (double)1.0/3.0 - error/9.0 ) + read_count[ig][3]*log(error/3.0);
							} else if (ml_geno == 19) {     // Candidate genotype AGT
								error = 3.0*( read_count[ig][2]/(double)ind_coverage[ig] );
								if (error > max_e) {
                                                                        error = max_e;
                                                                }
								llg[ml_geno] = (read_count[ig][1]+read_count[ig][3]+read_count[ig][4])*log( (double)1.0/3.0 - error/9.0 ) + read_count[ig][2]*log(error/3.0);
							} else if (ml_geno == 20) {     // Candidate genotype CGT
								error = 3.0*( read_count[ig][1]/(double)ind_coverage[ig] );
								if (error > max_e) {
                                                                        error = max_e;
                                                                }
								llg[ml_geno] = (read_count[ig][2]+read_count[ig][3]+read_count[ig][4])*log( (double)1.0/3.0 - error/9.0 ) + read_count[ig][1]*log(error/3.0);
							}				
							// Examine whether this is a new ML solution for the individual  
							if (llg[ml_geno] > maxll){
								if (ml_geno == 1) {	// AAA 
									sub_maxll = maxll;
									maxll = llg[ml_geno];
									best_error = error; 
									best_geno[ig] = "AAA";
								} else if (ml_geno == 2) {	// CCC 
									sub_maxll = maxll;
									maxll = llg[ml_geno];
									best_error = error; 
									best_geno[ig] = "CCC";
								} else if (ml_geno == 3) {	// GGG 
									sub_maxll = maxll;
									maxll = llg[ml_geno];
									best_error = error; 
									best_geno[ig] = "GGG";
								} else if (ml_geno == 4) { // TTT
									sub_maxll = maxll;
									maxll = llg[ml_geno];
									best_error = error; 
									best_geno[ig] = "TTT";
								} else if (ml_geno == 5) { // ACC
									sub_maxll = maxll;
									maxll = llg[ml_geno];
									best_error = error; 
									best_geno[ig] = "ACC";
								} else if (ml_geno == 6) { // AGG
									sub_maxll = maxll;
									maxll = llg[ml_geno];
									best_error = error; 
									best_geno[ig] = "AGG";
								} else if (ml_geno == 7) { // ATT
									sub_maxll = maxll;
									maxll = llg[ml_geno];
									best_error = error; 
									best_geno[ig] = "ATT";
								} else if (ml_geno == 8) { // CGG
									sub_maxll = maxll;
									maxll = llg[ml_geno];
									best_error = error; 
									best_geno[ig] = "CGG";
								} else if (ml_geno == 9) { // CTT
									sub_maxll = maxll;
									maxll = llg[ml_geno];
									best_error = error; 
									best_geno[ig] = "CTT";
								} else if (ml_geno == 10) { // GTT
									sub_maxll = maxll;
									maxll = llg[ml_geno];
									best_error = error; 
									best_geno[ig] = "GTT";
								} else if (ml_geno == 11) { // AAC
									sub_maxll = maxll;
                                                                        maxll = llg[ml_geno];
                                                                        best_error = error;
                                                                        best_geno[ig] = "AAC";
								} else if (ml_geno == 12) { // AAG
									sub_maxll = maxll;
                                                                        maxll = llg[ml_geno];
                                                                        best_error = error;
                                                                        best_geno[ig] = "AAG";
								} else if (ml_geno == 13) { // AAT
									sub_maxll = maxll;
                                                                        maxll = llg[ml_geno];
                                                                        best_error = error;
                                                                        best_geno[ig] = "AAT";
								} else if (ml_geno == 14) { // CCG
									sub_maxll = maxll;
                                                                        maxll = llg[ml_geno];
                                                                        best_error = error;
                                                                        best_geno[ig] = "CCG";
								} else if (ml_geno == 15) { // CCT
									sub_maxll = maxll;
                                                                        maxll = llg[ml_geno];
                                                                        best_error = error;
                                                                        best_geno[ig] = "CCT";
								} else if (ml_geno == 16) { // GGT
                                                                        sub_maxll = maxll;
                                                                        maxll = llg[ml_geno];
                                                                        best_error = error;
                                                                        best_geno[ig] = "GGT";
								} else if (ml_geno == 17) { // ACG
									sub_maxll = maxll;
                                                                        maxll = llg[ml_geno];
                                                                        best_error = error;
                                                                        best_geno[ig] = "ACG";
								} else if (ml_geno == 18) { // ACT
                                                                        sub_maxll = maxll;
                                                                        maxll = llg[ml_geno];
                                                                        best_error = error;
                                                                        best_geno[ig] = "ACT";
								} else if (ml_geno == 19) { // AGT
                                                                        sub_maxll = maxll;
                                                                        maxll = llg[ml_geno];
                                                                        best_error = error;
                                                                        best_geno[ig] = "AGT";
								} else if (ml_geno == 20) { // CGT
                                                                        sub_maxll = maxll;
                                                                        maxll = llg[ml_geno];
                                                                        best_error = error;
                                                                        best_geno[ig] = "CGT";
								}
							} else if (llg[ml_geno] == maxll) {
								sub_maxll = maxll;
								maxll = llg[ml_geno];
							} else if (llg[ml_geno] > sub_maxll) {
								sub_maxll = llg[ml_geno];
							}
						}
						if (maxll > sub_maxll) {  
							tot_count_geno = tot_count_geno + 1;
							if (best_geno[ig] == "AAA") {
								count_geno[1] = count_geno[1] + 1;
								count_allele[1] = count_allele[1] + 3;
							} else if (best_geno[ig] == "CCC") {
								count_geno[2] = count_geno[2] + 1;
								count_allele[2] = count_allele[2] + 3;
							} else if (best_geno[ig] == "GGG") {
								count_geno[3] = count_geno[3] + 1;
								count_allele[3] = count_allele[3] + 3;
							} else if (best_geno[ig] == "TTT") {
								count_geno[4] = count_geno[4] + 1;
								count_allele[4] = count_allele[4] + 3;
							} else if (best_geno[ig] == "ACC") {
								count_geno[5] = count_geno[5] + 1;
								count_allele[1] = count_allele[1] + 1;
								count_allele[2] = count_allele[2] + 2;
							} else if (best_geno[ig] == "AGG") {
								count_geno[6] = count_geno[6] + 1;
								count_allele[1] = count_allele[1] + 1;
								count_allele[3] = count_allele[3] + 2;
							} else if (best_geno[ig] == "ATT") {
								count_geno[7] = count_geno[7] + 1;
								count_allele[1] = count_allele[1] + 1;
								count_allele[4] = count_allele[4] + 2;
							} else if (best_geno[ig] == "CGG") {
								count_geno[8] = count_geno[8] + 1;
								count_allele[2] = count_allele[2] + 1;
								count_allele[3] = count_allele[3] + 2;
							} else if (best_geno[ig] == "CTT") {
								count_geno[9] = count_geno[9] + 1;
								count_allele[2] = count_allele[2] + 1;
								count_allele[4] = count_allele[4] + 2;
							} else if (best_geno[ig] == "GTT") {
								count_geno[10] = count_geno[10] + 1;
								count_allele[3] = count_allele[3] + 1;
								count_allele[4] = count_allele[4] + 2;
							} else if (best_geno[ig] == "AAC") {
								count_geno[11] = count_geno[11] + 1;
								count_allele[1] = count_allele[1] + 2;
                                                                count_allele[2] = count_allele[2] + 1;
							} else if (best_geno[ig] == "AAG") {
                                                                count_geno[12] = count_geno[12] + 1;
                                                                count_allele[1] = count_allele[1] + 2;
                                                                count_allele[3] = count_allele[3] + 1;
							} else if (best_geno[ig] == "AAT") {
                                                                count_geno[13] = count_geno[13] + 1;
                                                                count_allele[1] = count_allele[1] + 2;
                                                                count_allele[4] = count_allele[4] + 1;
							} else if (best_geno[ig] == "CCG") {
                                                                count_geno[14] = count_geno[14] + 1;
                                                                count_allele[2] = count_allele[2] + 2;
                                                                count_allele[3] = count_allele[3] + 1;
							} else if (best_geno[ig] == "CCT") {
                                                                count_geno[15] = count_geno[15] + 1;
                                                                count_allele[2] = count_allele[2] + 2;
                                                                count_allele[4] = count_allele[4] + 1;
							} else if (best_geno[ig] == "GGT") {
                                                                count_geno[16] = count_geno[16] + 1;
                                                                count_allele[3] = count_allele[3] + 2;
                                                                count_allele[4] = count_allele[4] + 1;
							} else if (best_geno[ig] == "ACG") {
                                                                count_geno[17] = count_geno[17] + 1;
								count_allele[1] = count_allele[1] + 1;
								count_allele[2] = count_allele[2] + 1;
                                                                count_allele[3] = count_allele[3] + 1;
                                                        } else if (best_geno[ig] == "ACT") {
                                                                count_geno[18] = count_geno[18] + 1;
                                                                count_allele[1] = count_allele[1] + 1;
                                                                count_allele[2] = count_allele[2] + 1;
                                                                count_allele[4] = count_allele[4] + 1;
							} else if (best_geno[ig] == "AGT") {
                                                                count_geno[19] = count_geno[19] + 1;
                                                                count_allele[1] = count_allele[1] + 1;
                                                                count_allele[3] = count_allele[3] + 1;
                                                                count_allele[4] = count_allele[4] + 1;
							} else if (best_geno[ig] == "CGT") {
                                                                count_geno[20] = count_geno[20] + 1;
                                                                count_allele[2] = count_allele[2] + 1;
                                                                count_allele[3] = count_allele[3] + 1;
                                                                count_allele[4] = count_allele[4] + 1;
							}
							null_error = (ind_coverage[ig] - read_count[ig][n1])/(double)ind_coverage[ig];
							if (n1 == 1) {
								null_maxll = read_count[ig][1]*log(1.0-null_error) + (ind_coverage[ig] - read_count[ig][1])*log(null_error/3.0);
							} else if (n1 == 2) {
								null_maxll = read_count[ig][2]*log(1.0-null_error) + (ind_coverage[ig] - read_count[ig][2])*log(null_error/3.0);
							} else if (n1 == 3) {
								null_maxll = read_count[ig][3]*log(1.0-null_error) + (ind_coverage[ig] - read_count[ig][3])*log(null_error/3.0);
							} else if (n1 == 4) {
								null_maxll = read_count[ig][4]*log(1.0-null_error) + (ind_coverage[ig] - read_count[ig][4])*log(null_error/3.0);
							}
							ind_llstat = 2.0*(maxll-null_maxll);
							if (best_geno[ig] == "ACC") {
								if (ind_llstat > cv) {
									if (maxll - llg[2] <= cv) {
										test_geno = "CCC";
									} else {
										test_geno = "ACC";
									}
								} else {
                                                                	test_geno = "ACC";
                                                                }
							} else if (best_geno[ig] == "AGG") {
								if (ind_llstat > cv) {
									if (maxll - llg[3] <= cv) {
										test_geno = "GGG";
									} else {
										test_geno = "AGG";
									}
								} else {
									test_geno = "AGG";
								}	
							} else if (best_geno[ig] == "ATT") {
                                                                if (ind_llstat > cv) {
                                                                        if (maxll - llg[4] <= cv) {
										test_geno = "TTT";
									} else {
										test_geno = "ATT";
									}
                                                                } else {
                                                                        test_geno = "ATT";
                                                                }
							} else if (best_geno[ig] == "CGG") {
                                                                if (ind_llstat > cv) {
                                                                        if (maxll - llg[3] <= cv) {
										test_geno = "GGG";
									} else {
										test_geno = "CGG";
									}
                                                                } else {
                                                                        test_geno = "CGG";
                                                                }
							} else if (best_geno[ig] == "CTT") {
                                                                if (ind_llstat > cv) {
                                                                        if (maxll - llg[4] <= cv) {
										test_geno = "TTT";
									} else {
										test_geno = "CTT";
									}
                                                                } else {
                                                                        test_geno = "CTT";
                                                                }
							} else if (best_geno[ig] == "GTT") {
                                                                if (ind_llstat > cv) {
                                                                        if (maxll - llg[4] <= cv) {
										test_geno = "TTT";
									} else {
										test_geno = "GTT";
									}
                                                                } else {
                                                                        test_geno = "GTT";
                                                                }
							} else if (best_geno[ig] == "AAC") {
								if (ind_llstat > cv) {
									if (maxll - llg[1] <= cv) {
										test_geno = "AAA";
									} else {
										test_geno = "AAC";
									}
								} else {
									test_geno = "AAC";
								}
							} else if (best_geno[ig] == "AAG") {
                                                                if (ind_llstat > cv) {
                                                                        if (maxll - llg[1] <= cv) {
                                                                                test_geno = "AAA";
                                                                        } else {
                                                                                test_geno = "AAG";
                                                                        }
                                                                } else {
                                                                        test_geno = "AAG";
                                                                }
							} else if (best_geno[ig] == "AAT") {
								if (ind_llstat > cv) {
									if (maxll - llg[1] <= cv) {
										test_geno = "AAA";
									} else {
										test_geno = "AAT";
									}
								} else {
									test_geno = "AAT";
								}
							} else if (best_geno[ig] == "CCG") {
                                                                if (ind_llstat > cv) {
                                                                        if (maxll - llg[2] <= cv) {
                                                                                test_geno = "CCC";
                                                                        } else {
                                                                                test_geno = "CCG";
                                                                        }
                                                                } else {
                                                                        test_geno = "CCG";
                                                                }
							} else if (best_geno[ig] == "CCT") {
                                                                if (ind_llstat > cv) {
                                                                        if (maxll - llg[2] <= cv) {
                                                                                test_geno = "CCC";
                                                                        } else {
                                                                                test_geno = "CCT";
                                                                        }
                                                                } else {
                                                                        test_geno = "CCT";
                                                                }
							} else if (best_geno[ig] == "GGT") {
                                                                if (ind_llstat > cv) {
                                                                        if (maxll - llg[3] <= cv) {
                                                                                test_geno = "GGG";
                                                                        } else {
                                                                                test_geno = "GGT";
                                                                        }
                                                                } else {
                                                                        test_geno = "GGT";
                                                                }
							} else if (best_geno[ig] == "ACG") {
								if (ind_llstat > cv) {
									if (read_count[ig][1] >= read_count[ig][2]) {
										ni1 = 1;
										ni2 = 2;
									} else {
										ni1 = 2;
										ni2 = 1;
									}
									if (read_count[ig][3] > read_count[ig][ni1]) {
										ni2 = ni1;
										ni1 = 3;
									} else if (read_count[ig][3] > read_count[ig][ni2]) {
										ni2 = 3;
									}
									if (ni1 == 1 && ni2 == 2) {
										if (maxll - llg[11] <= cv) {
											if (maxll - llg[1] <= cv) {
												test_geno = "AAA";
											} else {
												test_geno = "AAC";
											}
										} else {
											test_geno = "ACG";
										}
									} else if (ni1 == 1 && ni2 == 3) {
										if (maxll - llg[12] <= cv) {
											if (maxll - llg[1] <= cv) {
												test_geno = "AAA";
											} else {
												test_geno = "AAG";
											}
										} else {
                                                                                        test_geno = "ACG";
                                                                                }
									} else if (ni1 == 2 && ni2 == 1) {
										if (maxll - llg[5] <= cv) {
											if (maxll - llg[2] <= cv) {
												test_geno = "CCC";
											} else {
												test_geno = "ACC";
											}
										} else {
											test_geno = "ACG";
										}
									} else if (ni1 == 2 && ni2 == 3) {
										if (maxll - llg[14] <= cv) {
											if (maxll - llg[2] <= cv) {
												test_geno = "CCC";
											} else {
												test_geno = "CCG";
											}
										} else {
                                                                                        test_geno = "ACG";
                                                                                }
									} else if (ni1 == 3 && ni2 == 1) {
										if (maxll - llg[6] <= cv) {
											if (maxll - llg[3] <= cv) {
												test_geno = "GGG";
											} else {
												test_geno = "AGG";
											}
										} else {
                                                                                        test_geno = "ACG";
                                                                                }
									} else if (ni1 == 3 && ni2 == 2) {
										if (maxll - llg[8] <= cv) {
											if (maxll - llg[3] <= cv) {
												test_geno = "GGG";
											} else {
												test_geno = "CGG";
											}
										} else {
                                                                                        test_geno = "ACG";
                                                                                }
									}
								} else {
                                                                	test_geno = "ACG";
                                                                }
							} else if (best_geno[ig] == "ACT") {
								if (ind_llstat > cv) {
									if (read_count[ig][1] >= read_count[ig][2]) {
										ni1 = 1;
										ni2 = 2;
									} else {
										ni1 = 2;
										ni2 = 1;
									}
									if (read_count[ig][4] > read_count[ig][ni1]) {
										ni2 = ni1;
										ni1 = 4;
									} else if (read_count[ig][4] > read_count[ig][ni2]) {
										ni2 = 4;
									}
									if (ni1 == 1 && ni2 == 2) {
										if (maxll - llg[11] <= cv) {
											if (maxll - llg[1] <= cv) {
												test_geno = "AAA";
											} else {
												test_geno = "AAC";
											}
										} else {
											test_geno = "ACT";
										}
									} else if (ni1 == 1 && ni2 == 4) {
										if (maxll - llg[13] <= cv) {
											if (maxll - llg[1] <= cv) {
												test_geno = "AAA";
											} else {
												test_geno = "AAT";
											}
										} else {
                                                                                        test_geno = "ACT";
                                                                                }
									} else if (ni1 == 2 && ni2 == 1) {
										if (maxll - llg[5] <= cv) {
											if (maxll - llg[2] <= cv) {
												test_geno = "CCC";
											} else {
												test_geno = "ACC";
											}
										} else {
											test_geno = "ACT";
										}
									} else if (ni1 == 2 && ni2 == 4) {
										if (maxll - llg[15] <= cv) {
											if (maxll - llg[2] <= cv) {
												test_geno = "CCC";
											} else {
												test_geno = "CCT";
											}
										} else {
                                                                                        test_geno = "ACT";
                                                                                }
									} else if (ni1 == 4 && ni2 == 1) {
										if (maxll - llg[7] <= cv) {
											if (maxll - llg[4] <= cv) {
												test_geno = "TTT";
											} else {
												test_geno = "ATT";
											}
										} else {
											test_geno = "ACT";
										}
									} else if (ni1 == 4 && ni2 == 2) {
										if (maxll - llg[9] <= cv) {
											if (maxll - llg[4] <= cv) {
												test_geno = "TTT";
											} else {
												test_geno = "CTT";
											}
										} else {
                                                                                        test_geno = "ACT";
                                                                                }
									}
								} else {
									test_geno = "ACT";
								}
							} else if (best_geno[ig] == "AGT") {
								if (ind_llstat > cv) {
									if (read_count[ig][1] >= read_count[ig][3]) {
										ni1 = 1;
										ni2 = 3;
									} else {
										ni1 = 3;
										ni2 = 1;
									}
									if (read_count[ig][4] > read_count[ig][ni1]) {
										ni2 = ni1;
										ni1 = 4;
									} else if (read_count[ig][4] > read_count[ig][ni2]) {
										ni2 = 4;
									}
									if (ni1 == 1 && ni2 == 3) {
										if (maxll - llg[12] <= cv) {
											if (maxll - llg[1] <= cv) {
												test_geno = "AAA";
											} else {
												test_geno = "AAG";
											}
										} else {
                                                                                	test_geno = "AGT";
                                                                                }
									} else if (ni1 == 1 && ni2 == 4) {
										if (maxll - llg[13] <= cv) {
											if (maxll - llg[1] <= cv) {
												test_geno = "AAA";
											} else {
                                                                                                test_geno = "AAT";
                                                                                        }
										} else {
											test_geno = "AGT";
										}
									} else if (ni1 == 3 && ni2 == 1) {
										if (maxll - llg[6] <= cv) {
											if (maxll - llg[3] <= cv) {
												test_geno = "GGG";
											} else {
												test_geno = "AGG";
											}
										} else {
                                                                                        test_geno = "AGT";
                                                                                }
									} else if (ni1 == 3 && ni2 == 4) {
										if (maxll - llg[16] <= cv) {
											if (maxll - llg[3] <= cv) {
												test_geno = "GGG";
											} else {
												test_geno = "GGT";
											}
										} else {
                                                                                        test_geno = "AGT";
                                                                                }
									} else if (ni1 == 4 && ni2 == 1) {
										if (maxll - llg[7] <= cv) {
											if (maxll - llg[4] <= cv) {
												test_geno = "TTT";
											} else {
												test_geno = "ATT";
											}
										} else {
                                                                                        test_geno = "AGT";
                                                                                }
									} else if (ni1 == 4 && ni2 == 3) {
										if (maxll - llg[10] <= cv) {
											if (maxll - llg[4] <= cv) {
												test_geno = "TTT";
											} else {
												test_geno = "GTT";
											}
										} else {
                                                                                        test_geno = "AGT";
                                                                                }
									}
								} else {
									test_geno = "AGT";
								}
							} else if (best_geno[ig] == "CGT") {
								if (ind_llstat > cv) {
									if (read_count[ig][2] >= read_count[ig][3]) {
										ni1 = 2;
										ni2 = 3;
									} else {
										ni1 = 3;
										ni2 = 2;
									}
									if (read_count[ig][4] > read_count[ig][ni1]) {
										ni2 = ni1;
										ni1 = 4;
									} else if (read_count[ig][4] > read_count[ig][ni2]) {
										ni2 = 4;
									}
									if (ni1 == 2 && ni2 == 3) {
										if (maxll - llg[14] <= cv) {
											if (maxll - llg[2] <= cv) {
												test_geno = "CCC";
											} else {
												test_geno = "CCG";
											}
										} else {
                                                                                	test_geno = "CGT";
                                                                                }
									} else if (ni1 == 2 && ni2 == 4) {
										if (maxll - llg[15] <= cv) {
											if (maxll - llg[2] <= cv) {
												test_geno = "CCC";
											} else {
												test_geno = "CCT";
											}
										} else {
                                                                                        test_geno = "CGT";
                                                                                }
									} else if (ni1 == 3 && ni2 == 2) {
										if (maxll - llg[8] <= cv) {
											if (maxll - llg[3] <= cv) {
												test_geno = "GGG";
											} else {
												test_geno = "CGG";
											}
										} else {
                                                                                        test_geno = "CGT";
                                                                                }
									} else if (ni1 == 3 && ni2 == 4) {
										if (maxll - llg[16] <= cv) {
											if (maxll - llg[3] <= cv) {
                                                                                                test_geno = "GGG";
											} else {
                                                                                                test_geno = "GGT";
                                                                                        }
										} else {
                                                                                        test_geno = "CGT";
                                                                                }
									} else if (ni1 == 4 && ni2 == 2) {
										if (maxll - llg[9] <= cv) {
											if (maxll - llg[4] <= cv) {
												test_geno = "TTT";
											} else {
                                                                                                test_geno = "CTT";
                                                                                        }
										} else {
                                                                                        test_geno = "CGT";
                                                                                }
									} else if (ni1 == 4 && ni2 == 3) {
										if (maxll - llg[10] <= cv) {
											if (maxll - llg[4] <= cv) {
												test_geno = "TTT";
											} else {
												test_geno = "GTT";
											}
										} else {
                                                                                        test_geno = "CGT";
                                                                                }
									}
								} else {
									test_geno = "CGT";
								}
							} else {
                                                        	test_geno = best_geno[ig];
                                                        }
							for (ng=0; ng<=2; ng++) {
								if (test_geno.substr(ng,1) != major_allele) {
									if (test_geno.substr(ng,1) == "A") {
										if (ind_llstat > max_ind_llstat[1]) {
											max_ind_llstat[1] = ind_llstat;
										}
									} else if (test_geno.substr(ng,1) == "C") {
										if (ind_llstat > max_ind_llstat[2]) {
											max_ind_llstat[2] = ind_llstat;
										}
									} else if (test_geno.substr(ng,1) == "G") {
										if (ind_llstat > max_ind_llstat[3]) {
											max_ind_llstat[3] = ind_llstat;
										}
									} else if (test_geno.substr(ng,1) == "T") {
										if (ind_llstat > max_ind_llstat[4]) {
											max_ind_llstat[4] = ind_llstat;
										}
									}
								}
							}
						} else {
							best_geno[ig] = "NA";
						}
					}
				}
				if (best_geno[ig] != "NA") {
					sum_best_error = sum_best_error + best_error;
				}
				/*
				if (max_ind_llstat[3] > cv) {
					printf("%d\n", ig);
				}
				*/
				/*
				if (ig == 1) {
					printf("%d\t%d\t%d\t%d\t%d\n", ig, read_count[ig][1], read_count[ig][2], read_count[ig][3], read_count[ig][4]);
					printf("best_error: %f\tllg[1]: %f\tllg[2]: %f\tllg[3]: %f\tbest_geno: %s\ttest:geno: %s\n", best_error, llg[1], llg[2], llg[3], best_geno[ig].c_str(), test_geno.c_str());
				}
				*/
  			}	// end of the loop over the individuals
			snp = 0;
			num_alleles = 1;
			for(ag=1; ag<=4; ag++) {
				if (max_ind_llstat[ag] > cv) {
					snp = 1;
					num_alleles = num_alleles + 1;
				}
			}
			// printf("num_alleles: %d\n", num_alleles);
  			// printf("scaffold: %d\tposition: %d\tsample size: %d\tallele 1 homo: %f\thetero: %f\tallele 2 homo: %f\n", scaffold, site, tot_count_geno, (double)count_geno[1]/tot_count_geno, (double)count_geno[2]/tot_count_geno, (double)count_geno[3]/tot_count_geno);
			if (tot_count_geno > 0) {
				if (snpc == 1 && snp == 1) {
					mean_best_error = sum_best_error/(double)tot_count_geno;
					if (count_allele[n2] > count_allele[n1]) {
						if (n2 == 1) {
							major_allele = "A";
						} else if (n2 == 2) {
							major_allele = "C";
						} else if (n2 == 3) {
							major_allele = "G";
						} else if (n2 == 4) {
                                                	major_allele = "T";
						}
					}
					fprintf(outstream, "%s\t%d\t%s\t%d\t%d\t%d\t%f\t%s\t", scaffold.c_str(), site, ref_nuc.c_str(), num_alleles, pop_coverage, tot_count_geno, mean_best_error, major_allele.c_str());
					// printf("%s\t%d\t%s\t%d\t%d\t%d\t%f\t%s\t", scaffold.c_str(), site, ref_nuc.c_str(), num_alleles, pop_coverage, tot_count_geno, mean_best_error, major_allele.c_str());
					for(ig=1;ig<nsample;ig++) {
						fprintf(outstream, "%s\t", best_geno[ig].c_str());
						// printf("%s\t", best_geno[ig].c_str());
					}
					fprintf(outstream, "%s\t%f\t%f\t%f\t%f\n", best_geno[nsample].c_str(), max_ind_llstat[1], max_ind_llstat[2], max_ind_llstat[3], max_ind_llstat[4]);
					// printf("%s\t%f\t%f\t%f\t%f\n", best_geno[nsample].c_str(), max_ind_llstat[1], max_ind_llstat[2], max_ind_llstat[3], max_ind_llstat[4]);
				} else if (snpc == 0) {
					mean_best_error = sum_best_error/(double)tot_count_geno;
                                        if (count_allele[n2] > count_allele[n1]) {
                                                if (n2 == 1) {
                                                        major_allele = "A";
                                                } else if (n2 == 2) {
                                                        major_allele = "C";
                                                } else if (n2 == 3) {
                                                        major_allele = "G";
                                                } else if (n2 == 4) {
                                                        major_allele = "T";
                                                }
                                        }
                                        fprintf(outstream, "%s\t%d\t%s\t%d\t%d\t%d\t%f\t%s\t", scaffold.c_str(), site, ref_nuc.c_str(), num_alleles, pop_coverage, tot_count_geno, mean_best_error, major_allele.c_str());
                                        // printf("%s\t%d\t%s\t%d\t%d\t%d\t%f\t%s\t", scaffold.c_str(), site, ref_nuc.c_str(), num_alleles, pop_coverage, tot_count_geno, mean_best_error, major_allele.c_str());
                                        for(ig=1;ig<nsample;ig++) {
                                                fprintf(outstream, "%s\t", best_geno[ig].c_str());
                                                // printf("%s\t", best_geno[ig].c_str());
                                        }
                                        fprintf(outstream, "%s\t%f\t%f\t%f\t%f\n", best_geno[nsample].c_str(), max_ind_llstat[1], max_ind_llstat[2], max_ind_llstat[3], max_ind_llstat[4]);
                                        // printf("%s\t%f\t%f\t%f\t%f\n", best_geno[nsample].c_str(), max_ind_llstat[1], max_ind_llstat[2], max_ind_llstat[3], max_ind_llstat[4]);
				} 
  			} else if (snpc == 0) {
				fprintf(outstream, "%s\t%d\t%s\tNA\t%d\t%d\tNA\tNA\t", scaffold.c_str(), site, ref_nuc.c_str(), pop_coverage, tot_count_geno);
                                // printf("%s\t%d\t%s\tNA\t%d\t%d\tNA\tNA\t", scaffold.c_str(), site, ref_nuc.c_str(), pop_coverage, tot_count_geno);
				for(ig=1;ig<nsample;ig++) {
                                	fprintf(outstream, "%s\t", best_geno[ig].c_str());
                                        // printf("%s\t", best_geno[ig].c_str());
                                }
                                fprintf(outstream, "%s\tNA\tNA\tNA\tNA\n", best_geno[nsample].c_str());
                                // printf("%s\tNA\tNA\tNA\tNA\n", best_geno[nsample].c_str());
			}
		} else if (snpc == 0 && pop_read[n1] == pop_coverage && pop_coverage > 0) {
			tot_count_geno = 0;
			count_allele[n1] = 0;
			num_alleles = 1;
			mean_best_error = 0.0;
			for(ig=1;ig<=nsample;ig++) {
				if (ind_coverage[ig] >= min_cov && ind_coverage[ig] <= max_cov) {
					tot_count_geno = tot_count_geno + 1;
					count_allele[n1] = count_allele[n1] + 2;
					if (major_allele == "A") {
						best_geno[ig] = "AAA";
					} else if (major_allele == "C") {
						best_geno[ig] = "CCC";
					} else if (major_allele == "G") {
                                		best_geno[ig] = "GGG";
					} else if (major_allele == "T") {
                                		best_geno[ig] = "TTT";
					}
				}
			}
			fprintf(outstream, "%s\t%d\t%s\t%d\t%d\t%d\t%f\t%s\t", scaffold.c_str(), site, ref_nuc.c_str(), num_alleles, pop_coverage, tot_count_geno, mean_best_error, major_allele.c_str());
                        // printf("%s\t%d\t%s\t%d\t%d\t%d\t%f\t%s\t", scaffold.c_str(), site, ref_nuc.c_str(), num_alleles, pop_coverage, tot_count_geno, mean_best_error, major_allele.c_str());
			for(ig=1;ig<nsample;ig++) {
                        	fprintf(outstream, "%s\t", best_geno[ig].c_str());
                                // printf("%s\t", best_geno[ig].c_str());
                        }
			fprintf(outstream, "%s\tNA\tNA\tNA\tNA\n", best_geno[nsample].c_str());
                        // printf("%s\tNA\tNA\tNA\tNA\n", best_geno[nsample].c_str());
		} else if (snpc == 0 && pop_coverage == 0) {
			fprintf(outstream, "%s\t%d\t%s\tNA\t%d\tNA\tNA\tNA\t", scaffold.c_str(), site, ref_nuc.c_str(), pop_coverage);
			// printf("%s\t%d\t%s\tNA\t%d\tNA\tNA\tNA\t", scaffold.c_str(), site, ref_nuc.c_str(), pop_coverage);
			for(ig=1;ig<nsample;ig++) {
                                fprintf(outstream, "%s\t", best_geno[ig].c_str());
                                // printf("%s\t", best_geno[ig].c_str());
                        }
			fprintf(outstream, "%s\tNA\tNA\tNA\tNA\n", best_geno[nsample].c_str());
			// printf("%s\tNA\tNA\tNA\tNA\n", best_geno[nsample].c_str());
		}
	}
  	return 0;  
}
