# Supplementary material for: Genotype Calling from Population-Genomic Sequencing Data
Source: G3 (Bethesda). 2017 Jan 19;7(5):1393–404. doi: 10.1534/g3.117.039008 (PMC5427492; doi:10.1534/g3.117.039008)
Supplement: Supplementary file 13 [file 1393FileS9.zip]

Archive with 1 entries (1 files):
- TET.cpp
