# Supplementary material for: Genotype Calling from Population-Genomic Sequencing Data
Source: G3 (Bethesda). 2017 Jan 19;7(5):1393–404. doi: 10.1534/g3.117.039008 (PMC5427492; doi:10.1534/g3.117.039008)
Supplement: Supplementary file 13 [file 1393FileS9.zip › TET.cpp]

/* Updated on 02/07/17 */

/*
 
Program TET.cpp to call the genotype of each individual from pro files of individual 
high-throughput sequencing data of multiple tetraploid individuals from a population.  
The number of alleles is based on significant genotypes according to the likelihood-ratio 
test.  The mean error-rate estimate among individuals is reported at each site. The identity 
of the major nucleotide is shown.  Users can specify the maximum error-rate estimate allowed.
Information at every site of the reference sequence is shown in the output.  Users can specify 
the SNP call mode to print out the information only for significantly polymorphic sites.     

*/

#include <stdio.h>
#include <stdlib.h>
#include <iostream>
#include <string.h>
#include <string>
#include <fstream>
#include <sstream>
#include <math.h>
#include <sys/types.h>
#include <vector>
using namespace std;   

int main(int argc, char *argv[]){

	// Default values of the options
	const char* in_file_name = {"In_TET.txt"};
	const char* out_file_name = {"Out_TET.txt"};
	int min_cov = 1;	// minimum coverage cut-off required to call a genotype
	int max_cov = 2000000000;	// maximum coverage cut-off allowed to call a genotype
	double cv = 3.841;
	double max_e = 0.5;
	int snpc = 0;
	int print_help = 0;

	int argz = 1;	// argument counter

	// Read the specified setting
	while( (argz<argc) && (argv[argz][0] == '-') ) {
		if (strcmp(argv[argz], "-h") == 0) {
			print_help = 1;
		} else if (strcmp(argv[argz], "-in") == 0) {
			in_file_name = argv[++argz];
		} else if (strcmp(argv[argz], "-out") == 0) {
			out_file_name = argv[++argz];
		} else if (strcmp(argv[argz], "-min_cov") == 0) {
			sscanf(argv[++argz], "%d", &min_cov);
		} else if (strcmp(argv[argz], "-max_cov") == 0) {
			sscanf(argv[++argz], "%d", &max_cov);
		} else if (strcmp(argv[argz], "-cv") == 0) {
			sscanf(argv[++argz], "%lf", &cv);
		} else if (strcmp(argv[argz], "-max_e") == 0) {
			sscanf(argv[++argz], "%lf", &max_e);
		} else if (strcmp(argv[argz], "-snpc") == 0) {
                        sscanf(argv[++argz], "%d", &snpc);
		} else {
			fprintf(stderr, "unknown option %s\n", argv[argz]);
			print_help = 1;
			break;
		}
		argz++;
	}
	if (print_help) {	// print error/usage message ?
		fprintf(stderr, "USAGE: %s {<options>}\n", argv[0]);
		fprintf(stderr, "	options: -h: print the usage message\n");
		fprintf(stderr, "	-in <s>: specify the input file name\n");
		fprintf(stderr, "       -out <s>: specify the output file name\n");
		fprintf(stderr, "	-min_cov <d>: specify the minimum coverage cut-off required to call a genotype\n");
		fprintf(stderr, "       -max_cov <d>: specify the maximum coverage cut-off allowed to call a genotype\n");
		fprintf(stderr, "       -cv <f>: specify the chi-square critical value for the polymorphism test\n");
		fprintf(stderr, "       -max_e <f>: specify the maximum error-rate estimate allowed\n");
		fprintf(stderr, "       -snpc <d>: specify the SNP call mode\n");
		exit(1);
	}
	
	if (min_cov != 1) {
		printf("min_cov: %d\n", min_cov);
	}
	if (max_cov != 2000000000) {
		printf("max_cov: %d\n", max_cov);
	}
	if (max_e != 0.5) {
		printf("max_e: %f\n", max_e);
	}

	ifstream inputFile(in_file_name);	// Try to open the input file
	if ( !inputFile.is_open() ) {	// Exit on failure
		printf("Cannot open %s for reading.\n", in_file_name);
		exit(1);
	}

	// Read the header
	string line;    // String buffer
	string h_scaf, h_site, h_ref_nuc;	// Stores header names	
	getline(inputFile, line);
	istringstream ss(line);
        ss >> h_scaf >> h_site >> h_ref_nuc;
	string str;	// Temporarily stores each individual ID
	vector <string> id_ind;      // Stores individual IDs
	id_ind.clear();
	while (true) {
		ss >> str;
		id_ind.push_back(str);
		if ( ss.eof() ) {
			break;
		}
	}
	int nsample = id_ind.size();
	printf("%d individuals to be analyzed\n", nsample);
	
  	int ag, ig, gg, jg, kg, lg, mg, ng, size_quartet, digit, count_nuc;
	string scaffold;
  	int site;
  	string ref_nuc;
  	string quartet[nsample+1];
  	int ind_coverage[nsample+1], num_digit[5], read_count[nsample+1][5], pop_read[5];
	int pop_coverage, n1, n2;
	string major_allele, best_geno[nsample+1];
	string test_geno;	// temporal genotype for examining the statistical significance of the alleles
	int count_geno[36], tot_count_geno, count_allele[5], ml_geno;
	double maxll, sub_maxll, error, llg[36], best_error;	
	double null_error, null_maxll, ind_llstat, max_ind_llstat[5];
	int ni1, ni2, ni3;
	double sum_best_error, mean_best_error;
	int num_alleles;
	int snp;	// one if the site is significantly polymorphic, and zero otherwise 

	// point to the output file
	FILE *outstream;
	
  	// Open the output file 
  	outstream = fopen( out_file_name, "w" );

  	// Print the field names
	fprintf(outstream, "scaffold\tposition\tref_nuc\tnum_alleles\tpop_coverage\tsample_size\tmean_best_error\tmajor_allele\t");
	// printf("scaffold\tposition\tref_nuc\tnum_alleles\tpop_coverage\tsample_size\tmean_best_error\tmajor_allele\t");
	for(ig=0;ig<nsample-1;ig++) {
		fprintf(outstream, "%s\t", id_ind[ig].c_str());
        	// printf("%s\t", id_ind[ig].c_str());
	}
	fprintf(outstream, "%s\tmax_ind_llstat[1]\tmax_ind_llstat[2]\tmax_ind_llstat[3]\tmax_ind_llstat[4]\n", id_ind[nsample-1].c_str());
	// printf("%s\tmax_ind_llstat[1]\tmax_ind_llstat[2]\tmax_ind_llstat[3]\tmax_ind_llstat[4]\n", id_ind[nsample-1].c_str());
	
  	// Read the main data 
  	while ( getline(inputFile, line) ) {
  		istringstream ss(line);
		ss >> scaffold >> site >> ref_nuc;
		for (ig = 1; ig <= nsample; ig++) {
			ss >> quartet[ig];
		}
		for (ig = 1; ig <= nsample; ig++) {
			size_quartet = quartet[ig].size();
			// printf("quartet size: %d\n", size_quartet);
			jg = 1;
			digit = 0;
			ind_coverage[ig] = 0;
			for (kg = 0; kg < size_quartet; kg++) {
				if ( quartet[ig].at(kg) == '/') {
					// cout << quartet[ig].at(kg) << endl;
					mg = pow(10,digit-1);
					// printf("digit: %d\tmg: %d\n", digit, mg);
					// cout << digit << endl;
					count_nuc = 0;
					lg = 0;
					while (lg <= digit-1) {
						// cout << "Entered the for loop" << endl;
						// cout <<  << endl;
						count_nuc = count_nuc + mg*num_digit[lg];
						mg = mg/10;
						num_digit[lg] = 0;
						lg = lg + 1;
					}
					// printf("jg: %d\n", jg);
					read_count[ig][jg] = count_nuc;
					ind_coverage[ig] = ind_coverage[ig] + count_nuc;
					jg = jg + 1;
					count_nuc = 0;
					digit = 0;
				} else {
					// cout << quartet[ig].at(kg) << endl;
					num_digit[digit] = quartet[ig].at(kg) - '0';
					// cout << num_digit[digit] << endl;
					digit = digit + 1;
				}
				if (kg == size_quartet - 1) {
					mg = pow(10,digit-1);
					// printf("digit: %d\tmg: %d\n", digit, mg);
					count_nuc = 0;
					lg = 0;
					while (lg <= digit-1) {
						// cout << lg << endl;
						count_nuc = count_nuc + mg*num_digit[lg];
						mg = mg/10;
						num_digit[lg] = 0;
						lg = lg + 1;
					}
					// printf("jg: %d\n", jg);
					read_count[ig][jg] = count_nuc;
					ind_coverage[ig] = ind_coverage[ig] + count_nuc;
					jg = 1;
				}
			}
		}
		// cout << scaffold << site << ref_nuc.c_str() << quartet[1].c_str() << endl;
		// read_count[1][1] = quartet[1].at(0) - '0';
		// cout << read_count[1][4] << endl;
		/* 
		for (ig = 1; ig <= nsample; ig++) {
			printf("%s\t%d\t%s\t%d\t%s\t", scaffold.c_str(), site, ref_nuc.c_str(), ig, id_ind[ig-1].c_str());
			fprintf(outstream, "%s\t%d\t%s\t%d\t%s\t", scaffold.c_str(), site, ref_nuc.c_str(), ig, id_ind[ig-1].c_str());
			for (jg = 1; jg <= 4; jg++) {
				printf("%d\t", read_count[ig][jg]);
				fprintf(outstream, "%d\t", read_count[ig][jg]);
			}
			printf("%d\n", ind_coverage[ig]);
			fprintf(outstream, "%d\n", ind_coverage[ig]);
		}
		*/
		
		// ML estimation starts here
        	// Calculate the number of four different nucleotide reads in the population sample.
        	pop_coverage = 0;
        	for (jg = 1; jg <= 4; jg++) {
                	pop_read[jg] = 0;
                	for (ig = 1; ig <= nsample; ig++) {
                        	pop_read[jg] = pop_read[jg] + read_count[ig][jg];
                	}
                	pop_coverage = pop_coverage + pop_read[jg];
        	}
        	// printf("%s\t%d\t%d\t%d\t%d\t%d\t%d\n", scaffold.c_str(), site, pop_read[1], pop_read[2], pop_read[3], pop_read[4], pop_coverage);
        	// fprintf(outstream, "%s\t%d\t%d\t%d\t%d\t%d\t%d\n", scaffold.c_str(), site, pop_read[1], pop_read[2], pop_read[3], pop_read[4], pop_coverage);
        	// Find the two most abundant nucleotides at the site
        	if (pop_read[1] >= pop_read[2]) {
                	n1 = 1;
                	n2 = 2;
        	} else {
                	n1 = 2;
                	n2 = 1;
        	}
        	if (pop_read[3] > pop_read[n1]) {
                	n2 = n1;
                	n1 = 3;
        	} else if (pop_read[3] > pop_read[n2]) {
			n2 = 3;
		}
		if (pop_read[4] > pop_read[n1]) {
                	n2 = n1;
                	n1 = 4;
		} else if (pop_read[4] > pop_read[n2]) {
			n2 = 4;
		}
		if (n1 == 1) {
			major_allele = "A";
		} else if (n1 == 2) {
			major_allele = "C";
		} else if (n1 == 3) {
			major_allele = "G";
		} else if (n1 == 4) {
			major_allele = "T";
		}
		// printf("%s\t%d\t%d\t%d\n", scaffold.c_str(), site, n1, n2);
		// fprintf(outstream, "%s\t%d\t%d\t%d\n", scaffold.c_str(), site, n1, n2);
		// The default individual genotypes are NA
		for (ig=1;ig<=nsample;ig++) {
			best_geno[ig] = "NA";
			// printf("%s\n", best_geno[ig].c_str());
		}
		// printf("Just before the ML estimation\n");
		// Carry out the ML estimation only when there are at least two different nucleotides in the population sample	 
		if (pop_read[n1] < pop_coverage) {
			tot_count_geno = 0;
			for (gg=1;gg<=35;gg++) {
				count_geno[gg] = 0;
			}
			for (ag=1;ag<=4;ag++) {
				count_allele[ag] = 0;
				max_ind_llstat[ag] = 0.0;
			}
			sum_best_error = 0.0;
  			for (ig=1;ig<=nsample;ig++){
				// printf("coverage of individual %d: %d\n", ig, ind_coverage[ig]); 
				if (ind_coverage[ig] >= min_cov && ind_coverage[ig] <= max_cov) {
					// printf("Passed the coverage requirement\n");
					maxll = -10000000000.0;
					sub_maxll = -10000000000.0;
					// printf("read counts of individual %d: %d\t%d\t%d\t%d\n", ig, read_count[ig][1], read_count[ig][2], read_count[ig][3], read_count[ig][4]);
					if (read_count[ig][1] == ind_coverage[ig]) {
						best_error = 0.0;
						best_geno[ig] = "AAAA";
						maxll = 0.0;
						tot_count_geno = tot_count_geno + 1;
						count_geno[1] = count_geno[1] + 1;
						count_allele[1] = count_allele[1] + 4;
						null_error = (ind_coverage[ig] - read_count[ig][n1])/(double)ind_coverage[ig];
						if (n1 == 1) {
							null_maxll = 0.0;
						} else {
							null_maxll = read_count[ig][1]*log(null_error/3.0);
						}
						ind_llstat = 2.0*(maxll-null_maxll);
						if (ind_llstat > max_ind_llstat[1]) {
							max_ind_llstat[1] = ind_llstat;
						}
					} else if (read_count[ig][2] == ind_coverage[ig]) {
						best_error = 0.0;
						best_geno[ig] = "CCCC";
						maxll = 0.0;
						tot_count_geno = tot_count_geno + 1;
						count_geno[2] = count_geno[2] + 1;
						count_allele[2] = count_allele[2] + 4;
						null_error = (ind_coverage[ig] - read_count[ig][n1])/(double)ind_coverage[ig];
						if (n1 == 2) {
							null_maxll = 0.0;
						} else {
							null_maxll = read_count[ig][2]*log(null_error/3.0);
						}
						ind_llstat = 2.0*(maxll-null_maxll);
						if (ind_llstat > max_ind_llstat[2]) {
							max_ind_llstat[2] = ind_llstat;
						}
					} else if (read_count[ig][3] == ind_coverage[ig]) {
						best_error = 0.0;
						best_geno[ig] = "GGGG";
						maxll = 0.0;
						tot_count_geno = tot_count_geno + 1;
						count_geno[3] = count_geno[3] + 1;
						count_allele[3] = count_allele[3] + 4;
						null_error = (ind_coverage[ig] - read_count[ig][n1])/(double)ind_coverage[ig];
						if (n1 == 3) {
							null_maxll = 0.0;
						} else {
							null_maxll = read_count[ig][3]*log(null_error/3.0);
						}
						ind_llstat = 2.0*(maxll-null_maxll);
						if (ind_llstat > max_ind_llstat[3]) {
							max_ind_llstat[3] = ind_llstat;
						}
					} else if (read_count[ig][4] == ind_coverage[ig]) {
						best_error = 0.0;
						best_geno[ig] = "TTTT";
						maxll = 0.0;
						tot_count_geno = tot_count_geno + 1;
						count_geno[4] = count_geno[4] + 1;
						count_allele[4] = count_allele[4] + 4;
						null_error = (ind_coverage[ig] - read_count[ig][n1])/(double)ind_coverage[ig];
						if (n1 == 4) {
							null_maxll = 0.0;
						} else {
							null_maxll = read_count[ig][4]*log(null_error/3.0);
						}
						ind_llstat = 2.0*(maxll-null_maxll);
						if (ind_llstat > max_ind_llstat[4]) {
							max_ind_llstat[4] = ind_llstat;
						}
					} else if ( (read_count[ig][1]+read_count[ig][2]) == ind_coverage[ig] ) { // nucleotide reads A and C only
						// Loop over five candidate genotypes of the individual
						for (gg=1;gg<=5;gg++){
							ml_geno = gg; 
							if (ml_geno == 1) {	// candidate genotype AAAA
								error = read_count[ig][2]/(double)ind_coverage[ig];
								if (error > max_e) {
                                                                	error = max_e;
                                                        	}
								llg[ml_geno] = read_count[ig][1]*log(1.0-error) + read_count[ig][2]*log(error/3.0); 		
							} else if (ml_geno == 2) {	// candidate genotype CCCC
								error = read_count[ig][1]/(double)ind_coverage[ig];
								if (error > max_e) {
                                                                	error = max_e;
                                                        	}
								llg[ml_geno] = read_count[ig][2]*log(1.0-error) + read_count[ig][1]*log(error/3.0);
							} else if (ml_geno == 3) {	// candidate genotype ACCC
								error = 0.0;
								llg[ml_geno] = read_count[ig][1]*log( (double)1.0/4.0 ) + read_count[ig][2]*log( (double)3.0/4.0 - error*(2.0/3.0) );
							} else if (ml_geno == 4) {       // candidate genotype AACC
								error = 0.0;
								llg[ml_geno] = (read_count[ig][1]+read_count[ig][2])*log( (double)1.0/2.0 - error/3.0 );
							} else if (ml_geno == 5) {		// candidate genotype AAAC
								error = 0.0;
								llg[ml_geno] = read_count[ig][2]*log( (double)1.0/4.0 ) + read_count[ig][1]*log( (double)3.0/4.0 - error*(2.0/3.0) );
							}
							// Examine whether this is a new ML solution for the individual  
							if (llg[ml_geno] > maxll){
								if (ml_geno == 1) {	// AAAA
									sub_maxll = maxll;
									maxll = llg[ml_geno];
									best_error = error;
									best_geno[ig] = "AAAA";
								} else if (ml_geno == 2) {	// CCCC
									sub_maxll = maxll;
									maxll = llg[ml_geno];
									best_error = error;
									best_geno[ig] = "CCCC";
								} else if (ml_geno == 3) {	// ACCC
									sub_maxll = maxll;
									maxll = llg[ml_geno];
									best_error = error;
									best_geno[ig] = "ACCC";
								} else if (ml_geno == 4) {      // AACC
									sub_maxll = maxll;
									maxll = llg[ml_geno];
									best_error = error;
									best_geno[ig] = "AACC";
								} else if (ml_geno == 5) {		// AAAC
									sub_maxll = maxll;
									maxll = llg[ml_geno];
									best_error = error;
									best_geno[ig] = "AAAC";
								}
							} else if (llg[ml_geno] == maxll) {
								sub_maxll = maxll;
								maxll = llg[ml_geno];
							} else if (llg[ml_geno] > sub_maxll) {
								sub_maxll = llg[ml_geno];
							}
						}	// end of the loop over the candidate genotypes
						if (maxll > sub_maxll) {
							tot_count_geno = tot_count_geno + 1;
							if (best_geno[ig] == "AAAA") {
								count_geno[1] = count_geno[1] + 1;
								count_allele[1] = count_allele[1] + 4;
							} else if (best_geno[ig] == "CCCC") {
								count_geno[2] = count_geno[2] + 1;
								count_allele[2] = count_allele[2] + 4;
							} else if (best_geno[ig] == "ACCC") {
								count_geno[5] = count_geno[5] + 1;
								count_allele[1] = count_allele[1] + 1;
								count_allele[2] = count_allele[2] + 3;
							} else if (best_geno[ig] == "AACC") {
								count_geno[11] = count_geno[11] + 1;
								count_allele[1] = count_allele[1] + 2;
								count_allele[2] = count_allele[2] + 2;
							} else if (best_geno[ig] == "AAAC") {
								count_geno[17] = count_geno[17] + 1;
								count_allele[1] = count_allele[1] + 3;
								count_allele[2] = count_allele[2] + 1;
							}
							null_error = (ind_coverage[ig] - read_count[ig][n1])/(double)ind_coverage[ig];
							if (n1 == 1) {
								null_maxll = read_count[ig][1]*log(1.0-null_error) + read_count[ig][2]*log(null_error/3.0);
							} else if (n1 == 2) {
								null_maxll = read_count[ig][2]*log(1.0-null_error) + read_count[ig][1]*log(null_error/3.0);
							} else {
								null_maxll = (read_count[ig][1]+read_count[ig][2])*log(null_error/3.0);
							}
							ind_llstat = 2.0*(maxll-null_maxll);
							if (best_geno[ig] == "ACCC") {
								if (ind_llstat > cv) {
									if (maxll - llg[2] <= cv) {
										test_geno = "CCCC";
									} else {
										test_geno = "ACCC";
									}
								} else {
									test_geno = "ACCC";
								}
							} else if (best_geno[ig] == "AACC") {
								if (ind_llstat > cv) {
									if (read_count[ig][1] >= read_count[ig][2]) {
										ni1 = 1;
										ni2 = 2;
									} else {
										ni1 = 2;
										ni2 = 1;
									}
									if (ni1 == 1) {
										if (maxll - llg[1] <= cv) {
											test_geno = "AAAA";
										} else {
											test_geno = "AACC";
										}
									} else if (ni1 == 2) {
										if (maxll - llg[2] <= cv) {
											test_geno = "CCCC";
										} else {
											test_geno = "AACC";
										}
									}
								} else {
									test_geno = "AACC";
								}
							} else if (best_geno[ig] == "AAAC") {
								if (ind_llstat > cv) {
									if (maxll - llg[1] <= cv) {
										test_geno = "AAAA";
									} else {
										test_geno = "AAAC";
									}
								} else {
									test_geno = "AAAC";
								} 
							} else {
								test_geno = best_geno[ig];
							}
							for (ng=0; ng<=3; ng++) {
								if (test_geno.substr(ng,1) != major_allele) {
									if (test_geno.substr(ng,1) == "A") {
										if (ind_llstat > max_ind_llstat[1]) {
											max_ind_llstat[1] = ind_llstat;
										}
									} else if (test_geno.substr(ng,1) == "C") {
										if (ind_llstat > max_ind_llstat[2]) {
											max_ind_llstat[2] = ind_llstat;
										}
									}
								}
							}
						} else {
							best_geno[ig] = "NA";
						}
					} else if ( (read_count[ig][1]+read_count[ig][3]) == ind_coverage[ig] ) { // nucleotide reads A and G only
						// Loop over five candidate genotypes of the individual
						for (gg=1;gg<=5;gg++){
							ml_geno = gg;
							if (ml_geno == 1) {	// candidate genotype AAAA
								error = read_count[ig][3]/(double)ind_coverage[ig];
								if (error > max_e) {
                                                                	error = max_e;
                                                        	}
								llg[ml_geno] = read_count[ig][1]*log(1.0-error) + read_count[ig][3]*log(error/3.0);
							} else if (ml_geno == 2) {	// candidate genotype GGGG
								error = read_count[ig][1]/(double)ind_coverage[ig];
								if (error > max_e) {
                                                                	error = max_e;
                                                        	}
								llg[ml_geno] = read_count[ig][3]*log(1.0-error) + read_count[ig][1]*log(error/3.0);
							} else if (ml_geno == 3) {	// candidate genotype AGGG
								error = 0.0;
								llg[ml_geno] = read_count[ig][1]*log( (double)1.0/4.0 ) + read_count[ig][3]*log( (double)3.0/4.0 - error*(2.0/3.0) );
							} else if (ml_geno == 4) {       // candidate genotype AAGG
								error = 0.0;
								llg[ml_geno] = (read_count[ig][1]+read_count[ig][3])*log( (double)1.0/2.0 - error/3.0 );
							} else if (ml_geno == 5) {		// candidate genotype AAAG
								error = 0.0;
								llg[ml_geno] = read_count[ig][3]*log( (double)1.0/4.0 ) + read_count[ig][1]*log( (double)3.0/4.0 - error*(2.0/3.0) );
							}
							// Examine whether this is a new ML solution for the individual
							if (llg[ml_geno] > maxll){
								if (ml_geno == 1) {	// AAAA
									sub_maxll = maxll;
									maxll = llg[ml_geno];
									best_error = error;
									best_geno[ig] = "AAAA";
								} else if (ml_geno == 2) {	// GGGG
									sub_maxll = maxll;
									maxll = llg[ml_geno];
									best_error = error;
									best_geno[ig] = "GGGG";
								} else if (ml_geno == 3) {	// AGGG
									sub_maxll = maxll;
									maxll = llg[ml_geno];
									best_error = error;
									best_geno[ig] = "AGGG";
								} else if (ml_geno == 4) {      // AAGG
									sub_maxll = maxll;
									maxll = llg[ml_geno];
									best_error = error;
									best_geno[ig] = "AAGG";
								} else if (ml_geno == 5) {      // AAAG
									sub_maxll = maxll;
									maxll = llg[ml_geno];
									best_error = error;
									best_geno[ig] = "AAAG";
								}
							} else if (llg[ml_geno] == maxll) {
								sub_maxll = maxll;
								maxll = llg[ml_geno];
							} else if (llg[ml_geno] > sub_maxll) {
								sub_maxll = llg[ml_geno];
							}
						}
						if (maxll > sub_maxll) {
							tot_count_geno = tot_count_geno + 1;
							if (best_geno[ig] == "AAAA") {
								count_geno[1] = count_geno[1] + 1;
								count_allele[1] = count_allele[1] + 4;
							} else if (best_geno[ig] == "GGGG") {
								count_geno[3] = count_geno[3] + 1;
								count_allele[3] = count_allele[3] + 4;
							} else if (best_geno[ig] == "AGGG") {
								count_geno[6] = count_geno[6] + 1;
								count_allele[1] = count_allele[1] + 1;
								count_allele[3] = count_allele[3] + 3;
							} else if (best_geno[ig] == "AAGG") {
								count_geno[12] = count_geno[12] + 1;
								count_allele[1] = count_allele[1] + 2;
								count_allele[3] = count_allele[3] + 2;
							} else if (best_geno[ig] == "AAAG") {
								count_geno[18] = count_geno[18] + 1;
								count_allele[1] = count_allele[1] + 3;
								count_allele[3] = count_allele[3] + 1;
							}
							null_error = (ind_coverage[ig] - read_count[ig][n1])/(double)ind_coverage[ig];
							if (n1 == 1) {
								null_maxll = read_count[ig][1]*log(1.0-null_error) + read_count[ig][3]*log(null_error/3.0);
							} else if (n1 == 3) {
								null_maxll = read_count[ig][3]*log(1.0-null_error) + read_count[ig][1]*log(null_error/3.0);
							} else {
								null_maxll = (read_count[ig][1]+read_count[ig][3])*log(null_error/3.0);
							}
							ind_llstat = 2.0*(maxll-null_maxll);
							if (best_geno[ig] == "AGGG") {
								if (ind_llstat > cv) {
									if (maxll - llg[2] <= cv) {
										test_geno = "GGGG";
									} else {
										test_geno = "AGGG";
									}
								} else {
									test_geno = "AGGG";
								}
							} else if (best_geno[ig] == "AAGG") {
								if (ind_llstat > cv) {
									if (read_count[ig][1] >= read_count[ig][3]) {
										ni1 = 1;
										ni2 = 3;
									} else {
										ni1 = 3;
										ni2 = 1;
									}
									if (ni1 == 1) {
										if (maxll - llg[1] <= cv) {
											test_geno = "AAAA";
										} else {
											test_geno = "AAGG";
										}
									} else if (ni1 == 3) {
										if (maxll - llg[2] <= cv) {
											test_geno = "GGGG";
										} else {
											test_geno = "AAGG";
										}
									}
								} else {
									test_geno = "AAGG";
								}
							} else if (best_geno[ig] == "AAAG") {
								if (ind_llstat > cv) {
									if (maxll - llg[1] <= cv) {
										test_geno = "AAAA";
									} else {
										test_geno = "AAAG";
									}
								} else {
									test_geno = "AAAG";
								}
							} else {
								test_geno = best_geno[ig];
							}	
							for (ng=0; ng<=3; ng++) {
								if (test_geno.substr(ng,1) != major_allele) {
									if (test_geno.substr(ng,1) == "A") {
										if (ind_llstat > max_ind_llstat[1]) {
											max_ind_llstat[1] = ind_llstat;
										}
									} else if (test_geno.substr(ng,1) == "G") {
										if (ind_llstat > max_ind_llstat[3]) {
											max_ind_llstat[3] = ind_llstat;
										}
									}
								}
							}
						} else {
							best_geno[ig] = "NA";
						}
					} else if ( (read_count[ig][1]+read_count[ig][4]) == ind_coverage[ig] ) { // nucleotide reads A and T only
						// Loop over five candidate genotypes of the individual
						for (gg=1;gg<=5;gg++){
							ml_geno = gg;
							if (ml_geno == 1) {	// candidate genotype AAAA
								error = read_count[ig][4]/(double)ind_coverage[ig];
								if (error > max_e) {
									error = max_e;
								}
								llg[ml_geno] = read_count[ig][1]*log(1.0-error) + read_count[ig][4]*log(error/3.0);
							} else if (ml_geno == 2) {	// candidate genotype TTTT
								error = read_count[ig][1]/(double)ind_coverage[ig];
								if (error > max_e) {
									error = max_e;
								}
								llg[ml_geno] = read_count[ig][4]*log(1.0-error) + read_count[ig][1]*log(error/3.0);
							} else if (ml_geno == 3) {	// candidate genotype ATTT
								error = 0.0;
								llg[ml_geno] = read_count[ig][1]*log( (double)1.0/4.0 ) + read_count[ig][4]*log( (double)3.0/4.0 - error*(2.0/3.0) );
							} else if (ml_geno == 4) {	// candidate genotype AATT
								error = 0.0;
								llg[ml_geno] = (read_count[ig][1]+read_count[ig][4])*log( (double)1.0/2.0 - error/3.0 );
							} else if (ml_geno == 5) {       // candidate genotype AAAT
								error = 0.0;
								llg[ml_geno] = read_count[ig][4]*log( (double)1.0/4.0 ) + read_count[ig][1]*log( (double)3.0/4.0 - error*(2.0/3.0) );
							}
							// Examine whether this is a new ML solution for the individual
							if (llg[ml_geno] > maxll){
								if (ml_geno == 1) {	// AAAA
									sub_maxll = maxll;
									maxll = llg[ml_geno];
									best_error = error;
									best_geno[ig] = "AAAA";
								} else if (ml_geno == 2) {	// TTTT
									sub_maxll = maxll;
									maxll = llg[ml_geno];
									best_error = error;
									best_geno[ig] = "TTTT";
								} else if (ml_geno == 3) {	// ATTT
									sub_maxll = maxll;
									maxll = llg[ml_geno];
									best_error = error;
									best_geno[ig] = "ATTT";
								} else if (ml_geno == 4) {      // AATT
									sub_maxll = maxll;
									maxll = llg[ml_geno];
									best_error = error;
									best_geno[ig] = "AATT";
								} else if (ml_geno == 5) {      // AAAT
									sub_maxll = maxll;
									maxll = llg[ml_geno];
									best_error = error;
									best_geno[ig] = "AAAT";
								}
							} else if (llg[ml_geno] == maxll) {
								sub_maxll = maxll;
								maxll = llg[ml_geno];
							} else if (llg[ml_geno] > sub_maxll) {
								sub_maxll = llg[ml_geno];
							}
						}
						if (maxll > sub_maxll) {
							tot_count_geno = tot_count_geno + 1;
							if (best_geno[ig] == "AAAA") {
								count_geno[1] = count_geno[1] + 1;
								count_allele[1] = count_allele[1] + 4;
							} else if (best_geno[ig] == "TTTT") {
								count_geno[4] = count_geno[4] + 1;
								count_allele[4] = count_allele[4] + 4;
							} else if (best_geno[ig] == "ATTT") {
								count_geno[7] = count_geno[7] + 1;
								count_allele[1] = count_allele[1] + 1;
								count_allele[4] = count_allele[4] + 3;
							} else if (best_geno[ig] == "AATT") {
								count_geno[13] = count_geno[13] + 1;
								count_allele[1] = count_allele[1] + 2;
								count_allele[4] = count_allele[4] + 2;
							} else if (best_geno[ig] == "AAAT") {
								count_geno[19] = count_geno[19] + 1;
								count_allele[1] = count_allele[1] + 3;
								count_allele[4] = count_allele[4] + 1;
							}
							null_error = (ind_coverage[ig] - read_count[ig][n1])/(double)ind_coverage[ig];
							if (n1 == 1) {
								null_maxll = read_count[ig][1]*log(1.0-null_error) + read_count[ig][4]*log(null_error/3.0);
							} else if (n1 == 4) {
								null_maxll = read_count[ig][4]*log(1.0-null_error) + read_count[ig][1]*log(null_error/3.0);
							} else {
								null_maxll = (read_count[ig][1]+read_count[ig][4])*log(null_error/3.0);
							}
							ind_llstat = 2.0*(maxll-null_maxll);
							if (best_geno[ig] == "ATTT") {
								if (ind_llstat > cv) {
									if (maxll - llg[2] <= cv) {
										test_geno = "TTTT";
									} else {
										test_geno = "ATTT";
									}
								} else {
									test_geno = "ATTT";
								}
							} else if (best_geno[ig] == "AATT") {
								if (ind_llstat > cv) {
									if (read_count[ig][1] >= read_count[ig][4]) {
										ni1 = 1;
										ni2 = 4;
									} else {
										ni1 = 4;
										ni2 = 1;
									}
									if (ni1 == 1) {
										if (maxll - llg[1] <= cv) {
											test_geno = "AAAA";
										} else {
											test_geno = "AATT";
										}
									} else if (ni1 == 4) {
										if (maxll - llg[2] <= cv) {
											test_geno = "TTTT";
										} else {
											test_geno = "AATT";
										}
									}
								} else {
									test_geno = "AATT";
								}
							} else if (best_geno[ig] == "AAAT") {
								if (ind_llstat > cv) {
									if (maxll - llg[1] <= cv) {
										test_geno = "AAAA";
									} else {
										test_geno = "AAAT";
									}
								} else {
									test_geno = "AAAT";
								}	
							} else {
								test_geno = best_geno[ig];
							}			
							for (ng=0; ng<=3; ng++) {
								if (test_geno.substr(ng,1) != major_allele) {
									if (test_geno.substr(ng,1) == "A") {
										if (ind_llstat > max_ind_llstat[1]) {
											max_ind_llstat[1] = ind_llstat;
										}
									} else if (test_geno.substr(ng,1) == "T") {
										if (ind_llstat > max_ind_llstat[4]) {
											max_ind_llstat[4] = ind_llstat;
										}
									}
								}
							}
						} else {
							best_geno[ig] = "NA";
						}
					} else if ( (read_count[ig][2]+read_count[ig][3]) == ind_coverage[ig] ) { // nucleotide reads C and G only
						// Loop over five candidate genotypes of the individual
						for (gg=1;gg<=5;gg++){
							ml_geno = gg;
							if (ml_geno == 1) {	// candidate genotype CCCC
								error = read_count[ig][3]/(double)ind_coverage[ig];
								if (error > max_e) {
									error = max_e;
								}
								llg[ml_geno] = read_count[ig][2]*log(1.0-error) + read_count[ig][3]*log(error/3.0);
							} else if (ml_geno == 2) {	// candidate genotype GGGG
								error = read_count[ig][2]/(double)ind_coverage[ig];
								if (error > max_e) {
									error = max_e;
								}
								llg[ml_geno] = read_count[ig][3]*log(1.0-error) + read_count[ig][2]*log(error/3.0);
							} else if (ml_geno == 3) {	// candidate genotype CGGG
								error = 0.0;
								llg[ml_geno] = read_count[ig][2]*log( (double)1.0/4.0 ) + read_count[ig][3]*log( (double)3.0/4.0 - error*(2.0/3.0) );
							} else if (ml_geno == 4) {       // candidate genotype CCGG
								error = 0.0;
								llg[ml_geno] = (read_count[ig][2]+read_count[ig][3])*log( (double)1.0/2.0 - error/3.0 );
							} else if (ml_geno == 5) {       // candidate genotype CCCG
								error = 0.0;
								llg[ml_geno] = read_count[ig][3]*log( (double)1.0/4.0 ) + read_count[ig][2]*log( (double)3.0/4.0 - error*(2.0/3.0) );
							}
							// Examine whether this is a new ML solution for the individual
							if (llg[ml_geno] > maxll){
								if (ml_geno == 1) {	// CCCC
									sub_maxll = maxll;
									maxll = llg[ml_geno];
									best_error = error;
									best_geno[ig] = "CCCC";
								} else if (ml_geno == 2) {	// GGGG
									sub_maxll = maxll;
									maxll = llg[ml_geno];
									best_error = error;
									best_geno[ig] = "GGGG";
								} else if (ml_geno == 3) {	// CGGG
									sub_maxll = maxll;
									maxll = llg[ml_geno];
									best_error = error;
									best_geno[ig] = "CGGG";
								} else if (ml_geno == 4) {      // CCGG
									sub_maxll = maxll;
                                                                        maxll = llg[ml_geno];
                                                                        best_error = error;
                                                                        best_geno[ig] = "CCGG";
								} else if (ml_geno == 5) {      // CCCG
									sub_maxll = maxll;
									maxll = llg[ml_geno];
									best_error = error;
									best_geno[ig] = "CCCG";
								}
							} else if (llg[ml_geno] == maxll) {
								sub_maxll = maxll;
								maxll = llg[ml_geno];
							} else if (llg[ml_geno] > sub_maxll) {
								sub_maxll = llg[ml_geno];
							}
						}
						if (maxll > sub_maxll) {
							tot_count_geno = tot_count_geno + 1;
							if (best_geno[ig] == "CCCC") {
								count_geno[2] = count_geno[2] + 1;
								count_allele[2] = count_allele[2] + 4;
							} else if (best_geno[ig] == "GGGG") {
								count_geno[3] = count_geno[3] + 1;
								count_allele[3] = count_allele[3] + 4;
							} else if (best_geno[ig] == "CGGG") {
								count_geno[8] = count_geno[8] + 1;
								count_allele[2] = count_allele[2] + 1;
								count_allele[3] = count_allele[3] + 3;
							} else if (best_geno[ig] == "CCGG") {
								count_geno[14] = count_geno[14] + 1;
								count_allele[2] = count_allele[2] + 2;
								count_allele[3] = count_allele[3] + 2;
							} else if (best_geno[ig] == "CCCG") {
								count_geno[20] = count_geno[20] + 1;
								count_allele[2] = count_allele[2] + 3;
								count_allele[3] = count_allele[3] + 1;
							}
							null_error = (ind_coverage[ig] - read_count[ig][n1])/(double)ind_coverage[ig];
							if (n1 == 2) {
								null_maxll = read_count[ig][2]*log(1.0-null_error) + read_count[ig][3]*log(null_error/3.0);
							} else if (n1 == 3) {
								null_maxll = read_count[ig][3]*log(1.0-null_error) + read_count[ig][2]*log(null_error/3.0);
							} else {
								null_maxll = (read_count[ig][2]+read_count[ig][3])*log(null_error/3.0);
							}
							ind_llstat = 2.0*(maxll-null_maxll);
							if (best_geno[ig] == "CGGG") {
								if (ind_llstat > cv) {
									if (maxll - llg[2] <= cv) {
										test_geno = "GGGG";
									} else {
										test_geno = "CGGG";
									}									
								} else {
									test_geno = "CGGG";
								}
							} else if (best_geno[ig] == "CCGG") {
								if (ind_llstat > cv) {
									if (read_count[ig][2] >= read_count[ig][3]) {
										ni1 = 2;
										ni2 = 3;
									} else {
										ni1 = 3;
										ni2 = 2;
									}
									if (ni1 == 2) {
										if (maxll - llg[1] <= cv) {
											test_geno = "CCCC";
										} else {
											test_geno = "CCGG";
										}
									} else if (ni1 == 3) {
										if (maxll - llg[2] <= cv) {
											test_geno = "GGGG";
										} else {
											test_geno = "CCGG";
										}
									}
								} else {
									test_geno = "CCGG";
								}
							} else if (best_geno[ig] == "CCCG") {
								if (ind_llstat > cv) {
									if (maxll - llg[1] <= cv) {
										test_geno = "CCCC";
									} else {
										test_geno = "CCCG";
									}
								} else {
									test_geno = "CCCG";
								}
							} else {
								test_geno = best_geno[ig];
							}		
							for (ng=0; ng<=3; ng++) {
								if (test_geno.substr(ng,1) != major_allele) {
									if (test_geno.substr(ng,1) == "C") {
										if (ind_llstat > max_ind_llstat[2]) {
											max_ind_llstat[2] = ind_llstat;
										}
									} else if (test_geno.substr(ng,1) == "G") {
										if (ind_llstat > max_ind_llstat[3]) {
											max_ind_llstat[3] = ind_llstat;
										}
									}
								}
							}	
						} else {
							best_geno[ig] = "NA";
						}
					} else if ( (read_count[ig][2]+read_count[ig][4]) == ind_coverage[ig] ) { // nucleotide reads C and T only
						// Loop over five candidate genotypes of the individual
						for (gg=1;gg<=5;gg++){
							ml_geno = gg;
							if (ml_geno == 1) {	// candidate genotype CCCC
								error = read_count[ig][4]/(double)ind_coverage[ig];
								if (error > max_e) {
									error = max_e;
								}
								llg[ml_geno] = read_count[ig][2]*log(1.0-error) + read_count[ig][4]*log(error/3.0);
							} else if (ml_geno == 2) {	// candidate genotype TTTT
								error = read_count[ig][2]/(double)ind_coverage[ig];
								if (error > max_e) {
									error = max_e;
								}
								llg[ml_geno] = read_count[ig][4]*log(1.0-error) + read_count[ig][2]*log(error/3.0);
							} else if (ml_geno == 3) {	// candidate genotype CTTT
								error = 0.0;
								llg[ml_geno] = read_count[ig][2]*log( (double)1.0/4.0 ) + read_count[ig][4]*log( (double)3.0/4.0 - error*(2.0/3.0) );
							} else if (ml_geno == 4) {       // candidate genotype CCTT
								error = 0.0;
								llg[ml_geno] = (read_count[ig][2]+read_count[ig][4])*log( (double)1.0/2.0 - error/3.0 );
							} else if (ml_geno == 5) {       // candidate genotype CCCT
								error = 0.0;
								llg[ml_geno] = read_count[ig][4]*log( (double)1.0/4.0 ) + read_count[ig][2]*log( (double)3.0/4.0 - error*(2.0/3.0) );
							}
							// Examine whether this is a new ML solution for the individual
							if (llg[ml_geno] > maxll){
								if (ml_geno == 1) {	// CCCC
									sub_maxll = maxll;
									maxll = llg[ml_geno];
									best_error = error;
									best_geno[ig] = "CCCC";
								} else if (ml_geno == 2) {	// TTTT
									sub_maxll = maxll;
									maxll = llg[ml_geno];
									best_error = error;
									best_geno[ig] = "TTTT";
								} else if (ml_geno == 3) {	// CTTT
									sub_maxll = maxll;
									maxll = llg[ml_geno];
									best_error = error;
									best_geno[ig] = "CTTT";
								} else if (ml_geno == 4) {      // CCTT
									sub_maxll = maxll;
                                                                        maxll = llg[ml_geno];
                                                                        best_error = error;
                                                                        best_geno[ig] = "CCTT";
								} else if (ml_geno == 5) {      // CCCT
									sub_maxll = maxll;
									maxll = llg[ml_geno];
									best_error = error;
									best_geno[ig] = "CCCT";
								}
							} else if (llg[ml_geno] == maxll) {
								sub_maxll = maxll;
								maxll = llg[ml_geno];
							} else if (llg[ml_geno] > sub_maxll) {
								sub_maxll = llg[ml_geno];
							}
						}
						if (maxll > sub_maxll) {
							tot_count_geno = tot_count_geno + 1;
							if (best_geno[ig] == "CCCC") {
								count_geno[2] = count_geno[2] + 1;
								count_allele[2] = count_allele[2] + 4;
							} else if (best_geno[ig] == "TTTT") {
								count_geno[4] = count_geno[4] + 1;
								count_allele[4] = count_allele[4] + 4;
							} else if (best_geno[ig] == "CTTT") {
								count_geno[9] = count_geno[9] + 1;
								count_allele[2] = count_allele[2] + 1;
								count_allele[4] = count_allele[4] + 3;
							} else if (best_geno[ig] == "CCTT") {
								count_geno[15] = count_geno[15] + 1;
								count_allele[2] = count_allele[2] + 2;
								count_allele[4] = count_allele[4] + 2;
							} else if (best_geno[ig] == "CCCT") {
								count_geno[21] = count_geno[21] + 1;
								count_allele[2] = count_allele[2] + 3;
								count_allele[4] = count_allele[4] + 1;
							}
							null_error = (ind_coverage[ig] - read_count[ig][n1])/(double)ind_coverage[ig];
							if (n1 == 2) {
								null_maxll = read_count[ig][2]*log(1.0-null_error) + read_count[ig][4]*log(null_error/3.0);
							} else if (n1 == 4) {
								null_maxll = read_count[ig][4]*log(1.0-null_error) + read_count[ig][2]*log(null_error/3.0);
							} else {
								null_maxll = (read_count[ig][2]+read_count[ig][4])*log(null_error/3.0);
							}
							ind_llstat = 2.0*(maxll-null_maxll);
							if (best_geno[ig] == "CTTT") {
								if (ind_llstat > cv) {
									if (maxll - llg[2] <= cv) {
										test_geno = "TTTT";
									} else {
										test_geno = "CTTT";
									}
								} else {
									test_geno = "CTTT";
								}
							} else if (best_geno[ig] == "CCTT") {
								if (ind_llstat > cv) {
									if (read_count[ig][2] >= read_count[ig][4]) {
										ni1 = 2;
										ni2 = 4;
									} else {
										ni1 = 4;
										ni2 = 2;
									}
									if (ni1 == 2) {
										if (maxll - llg[1] <= cv) {
											test_geno = "CCCC";
										} else {
											test_geno = "CCTT";
										}
									} else if (ni1 == 4) {
										if (maxll - llg[2] <= cv) {
											test_geno = "TTTT";
										} else {
											test_geno = "CCTT";
										}
									}
								} else {
									test_geno = "CCTT";
								}
							} else if (best_geno[ig] == "CCCT") {
								if (ind_llstat > cv) {
									if (maxll - llg[1] <= cv) {
										test_geno = "CCCC";
									} else {
										test_geno = "CCCT";
									}
								} else {
									test_geno = "CCCT";
								}
							} else {
								test_geno = best_geno[ig];
							}
							for (ng=0; ng<=3; ng++) {
								if (test_geno.substr(ng,1) != major_allele) {
									if (test_geno.substr(ng,1) == "C") {
										if (ind_llstat > max_ind_llstat[2]) {
											max_ind_llstat[2] = ind_llstat;
										}
									} else if (test_geno.substr(ng,1) == "T") {
										if (ind_llstat > max_ind_llstat[4]) {
											max_ind_llstat[4] = ind_llstat;
										}
									}
								}
							}
						} else {
							best_geno[ig] = "NA";
						}
					} else if ( (read_count[ig][3]+read_count[ig][4]) == ind_coverage[ig] ) { // nucleotide reads G and T only
						// Loop over five candidate genotypes of the individual
						for (gg=1;gg<=5;gg++){
							ml_geno = gg;
							if (ml_geno == 1) {	// candidate genotype GGGG
								error = read_count[ig][4]/(double)ind_coverage[ig];
								if (error > max_e) {
									error = max_e;
								}
								llg[ml_geno] = read_count[ig][3]*log(1.0-error) + read_count[ig][4]*log(error/3.0);
							} else if (ml_geno == 2) {	// candidate genotype TTTT
								error = read_count[ig][3]/(double)ind_coverage[ig];
								if (error > max_e) {
									error = max_e;
								}
								llg[ml_geno] = read_count[ig][4]*log(1.0-error) + read_count[ig][3]*log(error/3.0);
							} else if (ml_geno == 3) {	// candidate genotype GTTT
								error = 0.0;
								llg[ml_geno] = read_count[ig][3]*log( (double)1.0/4.0 ) + read_count[ig][4]*log( (double)3.0/4.0 - error*(2.0/3.0) );
							} else if (ml_geno == 4) {       // candidate genotype GGTT
								error = 0.0;
                                                                llg[ml_geno] = (read_count[ig][3]+read_count[ig][4])*log( (double)1.0/2.0 - error/3.0 );
							} else if (ml_geno == 5) {       // candidate genotype GGGT
								error = 0.0;
								llg[ml_geno] = read_count[ig][4]*log( (double)1.0/4.0 ) + read_count[ig][3]*log( (double)3.0/4.0 - error*(2.0/3.0) );
							}
							// Examine whether this is a new ML solution for the individual
							if (llg[ml_geno] > maxll){
								if (ml_geno == 1) {	// GGGG
									sub_maxll = maxll;
									maxll = llg[ml_geno];
									best_error = error;
									best_geno[ig] = "GGGG";
								} else if (ml_geno == 2) {	// TTTT
									sub_maxll = maxll;
									maxll = llg[ml_geno];
									best_error = error;
									best_geno[ig] = "TTTT";
								} else if (ml_geno == 3) {	// GTTT
									sub_maxll = maxll;
									maxll = llg[ml_geno];
									best_error = error;
									best_geno[ig] = "GTTT";
								} else if (ml_geno == 4) {      // GGTT
									sub_maxll = maxll;
                                                                        maxll = llg[ml_geno];
                                                                        best_error = error;
                                                                        best_geno[ig] = "GGTT";
								} else if (ml_geno == 5) {      // GGGT
									sub_maxll = maxll;
                                                                        maxll = llg[ml_geno];
                                                                        best_error = error;
                                                                        best_geno[ig] = "GGGT";
								}
							} else if (llg[ml_geno] == maxll) {
								sub_maxll = maxll;
								maxll = llg[ml_geno];
							} else if (llg[ml_geno] > sub_maxll) {
								sub_maxll = llg[ml_geno];
							}
						}
						if (maxll > sub_maxll) {
							tot_count_geno = tot_count_geno + 1;
							if (best_geno[ig] == "GGGG") {
								count_geno[3] = count_geno[3] + 1;
								count_allele[3] = count_allele[3] + 4;
							} else if (best_geno[ig] == "TTTT") {
								count_geno[4] = count_geno[4] + 1;
								count_allele[4] = count_allele[4] + 4;
							} else if (best_geno[ig] == "GTTT") {
								count_geno[10] = count_geno[10] + 1;
								count_allele[3] = count_allele[3] + 1;
								count_allele[4] = count_allele[4] + 3;
							} else if (best_geno[ig] == "GGTT") {
								count_geno[16] = count_geno[16] + 1;
								count_allele[3] = count_allele[3] + 2;
								count_allele[4] = count_allele[4] + 2;
							} else if (best_geno[ig] == "GGGT") {
								count_geno[22] = count_geno[22] + 1;
								count_allele[3] = count_allele[3] + 3;
								count_allele[4] = count_allele[4] + 1;
							}
							null_error = (ind_coverage[ig] - read_count[ig][n1])/(double)ind_coverage[ig];
							if (n1 == 3) {
								null_maxll = read_count[ig][3]*log(1.0-null_error) + read_count[ig][4]*log(null_error/3.0);
							} else if (n1 == 4) {
								null_maxll = read_count[ig][4]*log(1.0-null_error) + read_count[ig][3]*log(null_error/3.0);
							} else {
								null_maxll = (read_count[ig][3]+read_count[ig][4])*log(null_error/3.0);
							}
							ind_llstat = 2.0*(maxll-null_maxll);
							if (best_geno[ig] == "GTTT") {
								if (ind_llstat > cv) {
									if (maxll - llg[2] <= cv) {
										test_geno = "TTTT";
									} else {
										test_geno = "GTTT";
									}
								} else {
									test_geno = "GTTT";
								}
							} else if (best_geno[ig] == "GGTT") {
								if (ind_llstat > cv) {
									if (read_count[ig][3] >= read_count[ig][4]) {
										ni1 = 3;
										ni2 = 4;
									} else {
										ni1 = 4;
										ni2 = 3;
									}
									if (ni1 == 3) {
										if (maxll - llg[1] <= cv) {
											test_geno = "GGGG";
										} else {
											test_geno = "GGTT";
										}
									} else if (ni1 == 4) {
										if (maxll - llg[2] <= cv) {
											test_geno = "TTTT";
										} else {
											test_geno = "GGTT";
										}
									}		
								} else {
									test_geno = "GGTT";
								}
							} else if (best_geno[ig] == "GGGT") {
								if (ind_llstat > cv) {
									if (maxll - llg[1] <= cv) {
										test_geno = "GGGG";
									} else {
										test_geno = "GGGT";
									}
								} else {
									test_geno = "GGGT";
								}
							} else {
                                                        	test_geno = best_geno[ig];
                                                        }		
							for (ng=0; ng<=3; ng++) {
								if (test_geno.substr(ng,1) != major_allele) {
									if (test_geno.substr(ng,1) == "G") {
										if (ind_llstat > max_ind_llstat[3]) {
											max_ind_llstat[3] = ind_llstat;
										}
									} else if (test_geno.substr(ng,1) == "T") {
										if (ind_llstat > max_ind_llstat[4]) {
											max_ind_llstat[4] = ind_llstat;
										}
									}
								}
							}
						} else {
							best_geno[ig] = "NA";
						}
					} else if ( (read_count[ig][1]+read_count[ig][2]+read_count[ig][3]) == ind_coverage[ig] ) { // nucleotide reads A, C and G only
						// Loop over fifteen candidate genotypes of the individual
						for (gg=1;gg<=15;gg++) {
							ml_geno = gg; 
							if (ml_geno == 1) {	// candidate genotype AAAA
								error = (ind_coverage[ig]-read_count[ig][1])/(double)ind_coverage[ig];
								if (error > max_e) {
									error = max_e;
								}
								llg[ml_geno] = read_count[ig][1]*log(1.0-error) + (read_count[ig][2]+read_count[ig][3])*log(error/3.0); 		
							} else if (ml_geno == 2) {	// candidate genotype CCCC
								error = (ind_coverage[ig]-read_count[ig][2])/(double)ind_coverage[ig];
								if (error > max_e) {
									error = max_e;
								}
								llg[ml_geno] = read_count[ig][2]*log(1.0-error) + (read_count[ig][1]+read_count[ig][3])*log(error/3.0);
							} else if (ml_geno == 3) {	// candidate genotype GGGG
								error = (ind_coverage[ig]-read_count[ig][3])/(double)ind_coverage[ig];
								if (error > max_e) {
									error = max_e;
								}
								llg[ml_geno] = read_count[ig][3]*log(1.0-error) + (read_count[ig][1]+read_count[ig][2])*log(error/3.0);
							} else if (ml_geno == 4) {	// Candidate genotype ACCC
								error = (double)(9.0/8.0)*( (double)(read_count[ig][3]+read_count[ig][4])/(ind_coverage[ig]-read_count[ig][1]) );
								if (error > max_e) {
                                                                        error = max_e;
                                                                }
								llg[ml_geno] = read_count[ig][1]*log( (double)1.0/4.0 ) + read_count[ig][2]*log( (double)3.0/4.0 - error*(2.0/3.0) ) + read_count[ig][3]*log(error/3.0);
							} else if (ml_geno == 5) {	// Candidate genotype AGGG
								error = (double)(9.0/8.0)*( (double)(read_count[ig][2]+read_count[ig][4])/(ind_coverage[ig]-read_count[ig][1]) );
								if (error > max_e) {
                                                                        error = max_e;
                                                                }
                                                                llg[ml_geno] = read_count[ig][1]*log( (double)1.0/4.0 ) + read_count[ig][3]*log( (double)3.0/4.0 - error*(2.0/3.0) ) + read_count[ig][2]*log(error/3.0);
							} else if (ml_geno == 6) {	// Candidate genotype CGGG
								error = (double)(9.0/8.0)*( (double)(read_count[ig][1]+read_count[ig][4])/(ind_coverage[ig]-read_count[ig][2]) );
								if (error > max_e) {
                                                                        error = max_e;
                                                                }
								llg[ml_geno] = read_count[ig][2]*log( (double)1.0/4.0 ) + read_count[ig][3]*log( (double)3.0/4.0 - error*(2.0/3.0) ) + read_count[ig][1]*log(error/3.0);
							} else if (ml_geno == 7) {      // Candidate genotype AACC
								error = 1.5*( (read_count[ig][3]+read_count[ig][4])/(double)ind_coverage[ig] );
								if (error > max_e) {
                                                                        error = max_e;
                                                                }
								llg[ml_geno] = (read_count[ig][1]+read_count[ig][2])*log( 0.5 - error/(double)3.0 ) + (read_count[ig][3]+read_count[ig][4])*log(error/3.0);
							} else if (ml_geno == 8) {      // Candidate genotype AAGG
								error = 1.5*( (read_count[ig][2]+read_count[ig][4])/(double)ind_coverage[ig] );
								if (error > max_e) {
                                                                        error = max_e;
                                                                }
								llg[ml_geno] = (read_count[ig][1]+read_count[ig][3])*log( 0.5 - error/(double)3.0 ) + (read_count[ig][2]+read_count[ig][4])*log(error/3.0);
							} else if (ml_geno == 9) {      // Candidate genotype CCGG
								error = 1.5*( (read_count[ig][1]+read_count[ig][4])/(double)ind_coverage[ig] );
								if (error > max_e) {
                                                                        error = max_e;
                                                                }
								llg[ml_geno] = (read_count[ig][2]+read_count[ig][3])*log( 0.5 - error/(double)3.0 ) + (read_count[ig][1]+read_count[ig][4])*log(error/3.0);
							} else if (ml_geno == 10) {      // Candidate genotype AAAC
								error = (double)(9.0/8.0)*( (double)(read_count[ig][3]+read_count[ig][4])/(ind_coverage[ig]-read_count[ig][2]) );
								if (error > max_e) {
                                                                        error = max_e;
                                                                }
								llg[ml_geno] = read_count[ig][2]*log( (double)1.0/4.0 ) + read_count[ig][1]*log( (double)3.0/4.0 - error*(2.0/3.0) ) + read_count[ig][3]*log(error/3.0);
							} else if (ml_geno == 11) {      // Candidate genotype AAAG
								error = (double)(9.0/8.0)*( (double)(read_count[ig][2]+read_count[ig][4])/(ind_coverage[ig]-read_count[ig][3]) );
								if (error > max_e) {
                                                                        error = max_e;
                                                                }
								llg[ml_geno] = read_count[ig][3]*log( (double)1.0/4.0 ) + read_count[ig][1]*log( (double)3.0/4.0 - error*(2.0/3.0) ) + read_count[ig][2]*log(error/3.0);
							} else if (ml_geno == 12) {      // Candidate genotype CCCG
								error = (double)(9.0/8.0)*( (double)(read_count[ig][1]+read_count[ig][4])/(ind_coverage[ig]-read_count[ig][3]) );
								if (error > max_e) {
                                                                        error = max_e;
                                                                }
								llg[ml_geno] = read_count[ig][3]*log( (double)1.0/4.0 ) + read_count[ig][2]*log( (double)3.0/4.0 - error*(2.0/3.0) ) + read_count[ig][1]*log(error/3.0);
							} else if (ml_geno == 13) {      // Candidate genotype AACG
								error = 0.0;
								llg[ml_geno] = (read_count[ig][2]+read_count[ig][3])*log( (double)1.0/4.0 ) + read_count[ig][1]*log( 0.5 - error/(double)3.0 );
							} else if (ml_geno == 14) {      // Candidate genotype ACCG
								error = 0.0;
								llg[ml_geno] = (read_count[ig][1]+read_count[ig][3])*log( (double)1.0/4.0 ) + read_count[ig][2]*log( 0.5 - error/(double)3.0 );
							} else if (ml_geno == 15) {      // Candidate genotype ACGG
								error = 0.0;
								llg[ml_geno] = (read_count[ig][1]+read_count[ig][2])*log( (double)1.0/4.0 ) + read_count[ig][3]*log( 0.5 - error/(double)3.0 );
							}								
							// Examine whether this is a new ML solution for the individual  
							if (llg[ml_geno] > maxll){
								if (ml_geno == 1) {	// AAAA 
									sub_maxll = maxll;
									maxll = llg[ml_geno];
									best_error = error; 
									best_geno[ig] = "AAAA";
								} else if (ml_geno == 2) {	// CCCC 
									sub_maxll = maxll;
									maxll = llg[ml_geno];
									best_error = error; 
									best_geno[ig] = "CCCC";
								} else if (ml_geno == 3) {	// GGGG 
									sub_maxll = maxll;
									maxll = llg[ml_geno];
									best_error = error; 
									best_geno[ig] = "GGGG";
								} else if (ml_geno == 4) { // ACCC
									sub_maxll = maxll;
									maxll = llg[ml_geno];
									best_error = error; 
									best_geno[ig] = "ACCC";
								} else if (ml_geno == 5) { // AGGG
									sub_maxll = maxll;
									maxll = llg[ml_geno];
									best_error = error; 
									best_geno[ig] = "AGGG";
								} else if (ml_geno == 6) { // CGGG
									sub_maxll = maxll;
									maxll = llg[ml_geno];
									best_error = error; 
									best_geno[ig] = "CGGG";
								} else if (ml_geno == 7) { // AACC
									sub_maxll = maxll;
                                                                        maxll = llg[ml_geno];
                                                                        best_error = error;
                                                                        best_geno[ig] = "AACC";
								} else if (ml_geno == 8) { // AAGG
									sub_maxll = maxll;
									maxll = llg[ml_geno];
									best_error = error;
									best_geno[ig] = "AAGG";
								} else if (ml_geno == 9) { // CCGG
									sub_maxll = maxll;
									maxll = llg[ml_geno];
									best_error = error;
									best_geno[ig] = "CCGG";
								} else if (ml_geno == 10) { // AAAC
									sub_maxll = maxll;
                                                                        maxll = llg[ml_geno];
                                                                        best_error = error;
                                                                        best_geno[ig] = "AAAC";
								} else if (ml_geno == 11) { // AAAG
									sub_maxll = maxll;
									maxll = llg[ml_geno];
									best_error = error;
									best_geno[ig] = "AAAG";
								} else if (ml_geno == 12) { // CCCG
									sub_maxll = maxll;
									maxll = llg[ml_geno];
									best_error = error;
									best_geno[ig] = "CCCG";
								} else if (ml_geno == 13) { // AACG
									sub_maxll = maxll;
                                                                        maxll = llg[ml_geno];
                                                                        best_error = error;
                                                                        best_geno[ig] = "AACG";
								} else if (ml_geno == 14) { // ACCG
									sub_maxll = maxll;
                                                                        maxll = llg[ml_geno];
                                                                        best_error = error;
                                                                        best_geno[ig] = "ACCG";
								} else if (ml_geno == 15) { // ACGG
									sub_maxll = maxll;
                                                                        maxll = llg[ml_geno];
                                                                        best_error = error;
                                                                        best_geno[ig] = "ACGG";
								}
							} else if (llg[ml_geno] == maxll) {
								sub_maxll = maxll;
								maxll = llg[ml_geno];
							} else if (llg[ml_geno] > sub_maxll) {
								sub_maxll = llg[ml_geno];
							}
						}
						if (maxll > sub_maxll) {  
							tot_count_geno = tot_count_geno + 1;
							if (best_geno[ig] == "AAAA") {
								count_geno[1] = count_geno[1] + 1;
								count_allele[1] = count_allele[1] + 4;
							} else if (best_geno[ig] == "CCCC") {
								count_geno[2] = count_geno[2] + 1;
								count_allele[2] = count_allele[2] + 4;
							} else if (best_geno[ig] == "GGGG") {
								count_geno[3] = count_geno[3] + 1;
								count_allele[3] = count_allele[3] + 4;
							} else if (best_geno[ig] == "ACCC") {
								count_geno[5] = count_geno[5] + 1;
								count_allele[1] = count_allele[1] + 1;
								count_allele[2] = count_allele[2] + 3;
							} else if (best_geno[ig] == "AGGG") {
								count_geno[6] = count_geno[6] + 1;
								count_allele[1] = count_allele[1] + 1;
								count_allele[3] = count_allele[3] + 3;
							} else if (best_geno[ig] == "CGGG") {
								count_geno[8] = count_geno[8] + 1;
								count_allele[2] = count_allele[2] + 1;
								count_allele[3] = count_allele[3] + 3;
							} else if (best_geno[ig] == "AACC") {
								count_geno[11] = count_geno[11] + 1;
								count_allele[1] = count_allele[1] + 2;
								count_allele[2] = count_allele[2] + 2;
							} else if (best_geno[ig] == "AAGG") {
								count_geno[12] = count_geno[12] + 1;
								count_allele[1] = count_allele[1] + 2;
								count_allele[3] = count_allele[3] + 2;
							} else if (best_geno[ig] == "CCGG") {
								count_geno[14] = count_geno[14] + 1;
								count_allele[2] = count_allele[2] + 2;
								count_allele[3] = count_allele[3] + 2;
							} else if (best_geno[ig] == "AAAC") {
								count_geno[17] = count_geno[17] + 1;
								count_allele[1] = count_allele[1] + 3;
								count_allele[2] = count_allele[2] + 1;
							} else if (best_geno[ig] == "AAAG") {
								count_geno[18] = count_geno[18] + 1;
								count_allele[1] = count_allele[1] + 3;
								count_allele[3] = count_allele[3] + 1;
							} else if (best_geno[ig] == "CCCG") {
								count_geno[20] = count_geno[20] + 1;
								count_allele[2] = count_allele[2] + 3;
								count_allele[3] = count_allele[3] + 1;
							} else if (best_geno[ig] == "AACG") {
								count_geno[23] = count_geno[23] + 1;
								count_allele[1] = count_allele[1] + 2;
								count_allele[2] = count_allele[2] + 1;
								count_allele[3] = count_allele[3] + 1;
							} else if (best_geno[ig] == "ACCG") {
								count_geno[26] = count_geno[26] + 1;
								count_allele[1] = count_allele[1] + 1;
								count_allele[2] = count_allele[2] + 2;
								count_allele[3] = count_allele[3] + 1;
							} else if (best_geno[ig] == "ACGG") {
								count_geno[29] = count_geno[29] + 1;
								count_allele[1] = count_allele[1] + 1;
								count_allele[2] = count_allele[2] + 1;
								count_allele[3] = count_allele[3] + 2;
							}
							null_error = (ind_coverage[ig] - read_count[ig][n1])/(double)ind_coverage[ig];
							if (n1 == 1) {
								null_maxll = read_count[ig][1]*log(1.0-null_error) + (read_count[ig][2]+read_count[ig][3])*log(null_error/3.0);
							} else if (n1 == 2) {
								null_maxll = read_count[ig][2]*log(1.0-null_error) + (read_count[ig][1]+read_count[ig][3])*log(null_error/3.0);
							} else if (n1 == 3) {
								null_maxll = read_count[ig][3]*log(1.0-null_error) + (read_count[ig][1]+read_count[ig][2])*log(null_error/3.0);
							} else {
								null_maxll = (read_count[ig][1]+read_count[ig][2]+read_count[ig][3])*log(null_error/3.0);
							}
							ind_llstat = 2.0*(maxll-null_maxll);
							if (best_geno[ig] == "ACCC") {
								if (ind_llstat > cv) {
									if (maxll - llg[2] <= cv) {
										test_geno = "CCCC";
									} else {
										test_geno = "ACCC";
									}	
								} else {
									test_geno = "ACCC";
								}
							} else if (best_geno[ig] == "AGGG") {
								if (ind_llstat > cv) {
                                                                	if (maxll - llg[3] <= cv) {
                                                                        	test_geno = "GGGG";
                                                                        } else {
                                                                                test_geno = "AGGG";
                                                                        }
                                                                } else {
                                                                        test_geno = "AGGG";
                                                                }
							} else if (best_geno[ig] == "CGGG") {
								if (ind_llstat > cv) {
                                                                        if (maxll - llg[3] <= cv) {
                                                                        	test_geno = "GGGG";
                                                                	} else {
                                                                        	test_geno = "CGGG";
                                                                	}
								} else {
                                                                	test_geno = "CGGG";
                                                                }
							} else if (best_geno[ig] == "AACC") {
								if (ind_llstat > cv) {
									if (read_count[ig][1] >= read_count[ig][2]) {
										ni1 = 1;
										ni2 = 2;
									} else {
										ni1 = 2;
										ni2 = 1;
									}
									if (ni1 == 1) {
										if (maxll - llg[1] <= cv) {
											test_geno = "AAAA";
										} else {
											test_geno = "AACC";
										}
									} else if (ni1 == 2) {
										if (maxll - llg[2] <= cv) {
											test_geno = "CCCC";
										} else {
											test_geno = "AACC";
										}
									}	
								} else {
									test_geno = "AACC";
								}
							} else if (best_geno[ig] == "AAGG") {
								if (ind_llstat > cv) {
									if (read_count[ig][1] >= read_count[ig][3]) {
										ni1 = 1;
										ni2 = 3;
									} else {
										ni1 = 3;
										ni2 = 1;
									}
									if (ni1 == 1) {
										if (maxll - llg[1] <= cv) {
											test_geno = "AAAA";
										} else {
											test_geno = "AAGG";
										}
									} else if (ni1 == 3) {
										if (maxll - llg[3] <= cv) {
											test_geno = "GGGG";
										} else {
											test_geno = "AAGG";
										}
									}
								} else {
									test_geno = "AAGG";
								}
							} else if (best_geno[ig] == "CCGG") {
								if (ind_llstat > cv) {
									if (read_count[ig][2] >= read_count[ig][3]) {
										ni1 = 2;
										ni2 = 3;
									} else {
										ni1 = 3;
										ni2 = 2;
									}
									if (ni1 == 2) {
										if (maxll - llg[2] <= cv) {
											test_geno = "CCCC";
										} else {
											test_geno = "CCGG";
										}
									} else if (ni1 == 3) {
										if (maxll - llg[3] <= cv) {
											test_geno = "GGGG";
										} else {
											test_geno = "CCGG";
										}
									}
								} else {
									test_geno = "CCGG";
								}
							} else if (best_geno[ig] == "AAAC") {
								if (ind_llstat > cv) {
									if (maxll - llg[1] <= cv) {
										test_geno = "AAAA";
									} else {
										test_geno = "AAAC";
									}
								} else {
									test_geno = "AAAC";
								}
							} else if (best_geno[ig] == "AAAG") {
								if (ind_llstat > cv) {
									if (maxll - llg[1] <= cv) {
										test_geno = "AAAA";
									} else {
										test_geno = "AAAG";
									}
								} else {
									test_geno = "AAAG";
								}
							} else if (best_geno[ig] == "CCCG") {
								if (ind_llstat > cv) {
									if (maxll - llg[2] <= cv) {
										test_geno = "CCCC";
									} else {
										test_geno = "CCCG";
									}
								} else {
									test_geno = "CCCG";
								}
							} else if (best_geno[ig] == "AACG") {
								if (ind_llstat > cv) {
									if (maxll - llg[1] <= cv) {
										test_geno = "AAAA";
									} else {
										if (read_count[ig][2] >= read_count[ig][3]) {
											ni2 = 2;
											ni3 = 3;
										} else {
											ni2 = 3;
											ni3 = 2;
										}
										if (ni2 == 2) {
											if (maxll - llg[7] <= cv) {
												test_geno = "AACC";
											} else {
												test_geno = "AACG";
											}
										} else if (ni2 == 3) {
											if (maxll - llg[8] <= cv) {
												test_geno = "AAGG";
											} else {
                                                                                                test_geno = "AACG";
                                                                                        }
										}		
									}
								} else {
									test_geno = "AACG";
								}
							} else if (best_geno[ig] == "ACCG") {
								if (ind_llstat > cv) {
									if (maxll - llg[2] <= cv) {
										test_geno = "CCCC";
									} else {
										if (read_count[ig][1] >= read_count[ig][3]) {
											ni2 = 1;
											ni3 = 3;
										} else {
											ni2 = 3;
											ni3 = 1;
										}
										if (ni2 == 1) {
											if (maxll - llg[7] <= cv) {
												test_geno = "AACC";
											} else {
												test_geno = "ACCG";
											}
										} else if (ni2 == 3) {
											if (maxll - llg[9] <= cv) {
												test_geno = "CCGG";
											} else {
												test_geno = "ACCG";
											}
										}
									}
								} else {
                                                                        test_geno = "ACCG";
                                                                }
							} else if (best_geno[ig] == "ACGG") {
								if (ind_llstat > cv) {
									if (maxll - llg[3] <= cv) {
										test_geno = "GGGG";
									} else {
										if (read_count[ig][1] >= read_count[ig][2]) {
											ni2 = 1;
											ni3 = 2;
										} else {
											ni2 = 2;
											ni3 = 1;
										}
										if (ni2 == 1) {
											if (maxll - llg[8] <= cv) {
												test_geno = "AAGG";
											} else {
												test_geno = "ACGG";
											}
										} else if (ni2 == 2) {
											if (maxll - llg[9] <= cv) {
												test_geno = "CCGG";
											} else {
												test_geno = "ACGG";
											}
										}
									}
								} else {
									test_geno = "ACGG";
								}	
							} else {
								test_geno = best_geno[ig];
							}
							for (ng=0; ng<=3; ng++) {
								if (test_geno.substr(ng,1) != major_allele) {
									if (test_geno.substr(ng,1) == "A") {
										if (ind_llstat > max_ind_llstat[1]) {
											max_ind_llstat[1] = ind_llstat;
										}
									} else if (test_geno.substr(ng,1) == "C") {
										if (ind_llstat > max_ind_llstat[2]) {
											max_ind_llstat[2] = ind_llstat;
										}
									} else if (test_geno.substr(ng,1) == "G") {
										if (ind_llstat > max_ind_llstat[3]) {
											max_ind_llstat[3] = ind_llstat;
										}
									}
								}
							}
						} else {
							best_geno[ig] = "NA";
						}
					} else if ( (read_count[ig][1]+read_count[ig][2]+read_count[ig][4]) == ind_coverage[ig] ) { // nucleotide reads A, C, and T only
						// Loop over fifteen candidate genotypes of the individual
						for (gg=1;gg<=15;gg++) {
							ml_geno = gg; 
							if (ml_geno == 1) {	// candidate genotype AAAA
								error = (ind_coverage[ig]-read_count[ig][1])/(double)ind_coverage[ig];
								if (error > max_e) {
									error = max_e;
								}
								llg[ml_geno] = read_count[ig][1]*log(1.0-error) + (read_count[ig][2]+read_count[ig][4])*log(error/3.0); 		
							} else if (ml_geno == 2) {	// candidate genotype CCCC
								error = (ind_coverage[ig]-read_count[ig][2])/(double)ind_coverage[ig];
								if (error > max_e) {
									error = max_e;
								}
								llg[ml_geno] = read_count[ig][2]*log(1.0-error) + (read_count[ig][1]+read_count[ig][4])*log(error/3.0);
							} else if (ml_geno == 3) {	// candidate genotype TTTT
								error = (ind_coverage[ig]-read_count[ig][4])/(double)ind_coverage[ig];
								if (error > max_e) {
									error = max_e;
								}
								llg[ml_geno] = read_count[ig][4]*log(1.0-error) + (read_count[ig][1]+read_count[ig][2])*log(error/3.0);
							} else if (ml_geno == 4) {	// Candidate genotype ACCC
								error = (double)(9.0/8.0)*( (double)(read_count[ig][3]+read_count[ig][4])/(ind_coverage[ig]-read_count[ig][1]) );
								if (error > max_e) {
									error = max_e;
								}
								llg[ml_geno] = read_count[ig][1]*log( (double)1.0/4.0 ) + read_count[ig][2]*log( (double)3.0/4.0 - error*(2.0/3.0) ) + read_count[ig][4]*log(error/3.0);
							} else if (ml_geno == 5) {	// Candidate genotype ATTT
								error = (double)(9.0/8.0)*( (double)(read_count[ig][2]+read_count[ig][3])/(ind_coverage[ig]-read_count[ig][1]) );
								if (error > max_e) {
                                                                        error = max_e;
                                                                }
								llg[ml_geno] = read_count[ig][1]*log( (double)1.0/4.0 ) + read_count[ig][4]*log( (double)3.0/4.0 - error*(2.0/3.0) ) + read_count[ig][2]*log(error/3.0);
							} else if (ml_geno == 6) {	// Candidate genotype CTTT
								error = (double)(9.0/8.0)*( (double)(read_count[ig][1]+read_count[ig][3])/(ind_coverage[ig]-read_count[ig][2]) );
								if (error > max_e) {
                                                                        error = max_e;
                                                                }
								llg[ml_geno] = read_count[ig][2]*log( (double)1.0/4.0 ) + read_count[ig][4]*log( (double)3.0/4.0 - error*(2.0/3.0) ) + read_count[ig][1]*log(error/3.0);
							} else if (ml_geno == 7) {      // Candidate genotype AACC
								error = 1.5*( (read_count[ig][3]+read_count[ig][4])/(double)ind_coverage[ig] );
								if (error > max_e) {
									error = max_e;
								}
								llg[ml_geno] = (read_count[ig][1]+read_count[ig][2])*log( 0.5 - error/(double)3.0 ) + (read_count[ig][3]+read_count[ig][4])*log(error/3.0);
							} else if (ml_geno == 8) {      // Candidate genotype AATT
								error = 1.5*( (read_count[ig][2]+read_count[ig][3])/(double)ind_coverage[ig] );
								if (error > max_e) {
                                                                        error = max_e;
                                                                }
								llg[ml_geno] = (read_count[ig][1]+read_count[ig][4])*log( 0.5 - error/(double)3.0 ) + (read_count[ig][2]+read_count[ig][3])*log(error/3.0);
							} else if (ml_geno == 9) {      // Candidate genotype CCTT
								error = 1.5*( (read_count[ig][1]+read_count[ig][3])/(double)ind_coverage[ig] );
								if (error > max_e) {
                                                                        error = max_e;
                                                                }
								llg[ml_geno] = (read_count[ig][2]+read_count[ig][4])*log( 0.5 - error/(double)3.0 ) + (read_count[ig][1]+read_count[ig][3])*log(error/3.0);
							} else if (ml_geno == 10) {      // Candidate genotype AAAC
								error = (double)(9.0/8.0)*( (double)(read_count[ig][3]+read_count[ig][4])/(ind_coverage[ig]-read_count[ig][2]) );
								if (error > max_e) {
									error = max_e;
								}
								llg[ml_geno] = read_count[ig][2]*log( (double)1.0/4.0 ) + read_count[ig][1]*log( (double)3.0/4.0 - error*(2.0/3.0) ) + read_count[ig][4]*log(error/3.0);
							} else if (ml_geno == 11) {      // Candidate genotype AAAT
								error = (double)(9.0/8.0)*( (double)(read_count[ig][2]+read_count[ig][3])/(ind_coverage[ig]-read_count[ig][4]) );
								if (error > max_e) {
									error = max_e;
								}
								llg[ml_geno] = read_count[ig][4]*log( (double)1.0/4.0 ) + read_count[ig][1]*log( (double)3.0/4.0 - error*(2.0/3.0) ) + read_count[ig][2]*log(error/3.0);
							} else if (ml_geno == 12) {      // Candidate genotype CCCT
								error = (double)(9.0/8.0)*( (double)(read_count[ig][1]+read_count[ig][3])/(ind_coverage[ig]-read_count[ig][4]) );
								if (error > max_e) {
                                                                        error = max_e;
                                                                }
								llg[ml_geno] = read_count[ig][4]*log( (double)1.0/4.0 ) + read_count[ig][2]*log( (double)3.0/4.0 - error*(2.0/3.0) ) + read_count[ig][1]*log(error/3.0);
							} else if (ml_geno == 13) {      // Candidate genotype AACT
								error = 0.0;
								llg[ml_geno] = (read_count[ig][2]+read_count[ig][4])*log( (double)1.0/4.0 ) + read_count[ig][1]*log( 0.5 - error/(double)3.0 );
							} else if (ml_geno == 14) {      // Candidate genotype ACCT
								error = 0.0;
								llg[ml_geno] = (read_count[ig][1]+read_count[ig][4])*log( (double)1.0/4.0 ) + read_count[ig][2]*log( 0.5 - error/(double)3.0 );
							} else if (ml_geno == 15) {      // Candidate genotype ACTT
								error = 0.0;
								llg[ml_geno] = (read_count[ig][1]+read_count[ig][2])*log( (double)1.0/4.0 ) + read_count[ig][4]*log( 0.5 - error/(double)3.0 );
							}
							// Examine whether this is a new ML solution for the individual  
							if (llg[ml_geno] > maxll){
								if (ml_geno == 1) {	// AAAA 
									sub_maxll = maxll;
									maxll = llg[ml_geno];
									best_error = error; 
									best_geno[ig] = "AAAA";
								} else if (ml_geno == 2) {	// CCCC 
									sub_maxll = maxll;
									maxll = llg[ml_geno];
									best_error = error; 
									best_geno[ig] = "CCCC";
								} else if (ml_geno == 3) {	// TTTT 
									sub_maxll = maxll;
									maxll = llg[ml_geno];
									best_error = error; 
									best_geno[ig] = "TTTT";
								} else if (ml_geno == 4) { // ACCC
									sub_maxll = maxll;
									maxll = llg[ml_geno];
									best_error = error; 
									best_geno[ig] = "ACCC";
								} else if (ml_geno == 5) { // ATTT
									sub_maxll = maxll;
									maxll = llg[ml_geno];
									best_error = error; 
									best_geno[ig] = "ATTT";
								} else if (ml_geno == 6) { // CTTT
									sub_maxll = maxll;
									maxll = llg[ml_geno];
									best_error = error; 
									best_geno[ig] = "CTTT";
								} else if (ml_geno == 7) { // AACC
									sub_maxll = maxll;
									maxll = llg[ml_geno];
									best_error = error;
									best_geno[ig] = "AACC";
								} else if (ml_geno == 8) { // AATT
									sub_maxll = maxll;
									maxll = llg[ml_geno];
									best_error = error;
									best_geno[ig] = "AATT";
								} else if (ml_geno == 9) { // CCTT
									sub_maxll = maxll;
									maxll = llg[ml_geno];
                                                                        best_error = error;
                                                                        best_geno[ig] = "CCTT";
								} else if (ml_geno == 10) { // AAAC
									sub_maxll = maxll;
									maxll = llg[ml_geno];
									best_error = error;
									best_geno[ig] = "AAAC";
								} else if (ml_geno == 11) { // AAAT
									sub_maxll = maxll;
                                                                        maxll = llg[ml_geno];
                                                                        best_error = error;
                                                                        best_geno[ig] = "AAAT";
								} else if (ml_geno == 12) {      // CCCT
									sub_maxll = maxll;
                                                                        maxll = llg[ml_geno];
                                                                        best_error = error;
                                                                        best_geno[ig] = "CCCT";
								} else if (ml_geno == 13) {      // AACT
									sub_maxll = maxll;
                                                                        maxll = llg[ml_geno];
                                                                        best_error = error;
                                                                        best_geno[ig] = "AACT";
								} else if (ml_geno == 14) {      // ACCT
                                                                        sub_maxll = maxll;
                                                                        maxll = llg[ml_geno];
                                                                        best_error = error;
                                                                        best_geno[ig] = "ACCT";
								} else if (ml_geno == 15) {      // ACTT
									sub_maxll = maxll;
                                                                        maxll = llg[ml_geno];
                                                                        best_error = error;
                                                                        best_geno[ig] = "ACTT";
								}
							} else if (llg[ml_geno] == maxll) {
								sub_maxll = maxll;
								maxll = llg[ml_geno];
							} else if (llg[ml_geno] > sub_maxll) {
								sub_maxll = llg[ml_geno];
							}
						}
						if (maxll > sub_maxll) {  
							tot_count_geno = tot_count_geno + 1;
							if (best_geno[ig] == "AAAA") {
								count_geno[1] = count_geno[1] + 1;
								count_allele[1] = count_allele[1] + 4;
							} else if (best_geno[ig] == "CCCC") {
								count_geno[2] = count_geno[2] + 1;
								count_allele[2] = count_allele[2] + 4;
							} else if (best_geno[ig] == "TTTT") {
								count_geno[4] = count_geno[4] + 1;
								count_allele[4] = count_allele[4] + 4;
							} else if (best_geno[ig] == "ACCC") {
								count_geno[5] = count_geno[5] + 1;
								count_allele[1] = count_allele[1] + 1;
								count_allele[2] = count_allele[2] + 3;
							} else if (best_geno[ig] == "ATTT") {
								count_geno[7] = count_geno[7] + 1;
								count_allele[1] = count_allele[1] + 1;
								count_allele[4] = count_allele[4] + 3;
							} else if (best_geno[ig] == "CTTT") {
								count_geno[9] = count_geno[9] + 1;
								count_allele[2] = count_allele[2] + 1;
								count_allele[4] = count_allele[4] + 3;
							} else if (best_geno[ig] == "AACC") {
								count_geno[11] = count_geno[11] + 1;
								count_allele[1] = count_allele[1] + 2;
								count_allele[2] = count_allele[2] + 2;
							} else if (best_geno[ig] == "AATT") {
								count_geno[13] = count_geno[13] + 1;
								count_allele[1] = count_allele[1] + 2;
								count_allele[4] = count_allele[4] + 2;
							} else if (best_geno[ig] == "CCTT") {
								count_geno[15] = count_geno[15] + 1;
								count_allele[2] = count_allele[2] + 2;
								count_allele[4] = count_allele[4] + 2;
							} else if (best_geno[ig] == "AAAC") {
								count_geno[17] = count_geno[17] + 1;
								count_allele[1] = count_allele[1] + 3;
								count_allele[2] = count_allele[2] + 1;
							} else if (best_geno[ig] == "AAAT") {
								count_geno[19] = count_geno[19] + 1;
                                                                count_allele[1] = count_allele[1] + 3;
                                                                count_allele[4] = count_allele[4] + 1;
							} else if (best_geno[ig] == "CCCT") {
								count_geno[21] = count_geno[21] + 1;
								count_allele[2] = count_allele[2] + 3;
								count_allele[4] = count_allele[4] + 1;
							} else if (best_geno[ig] == "AACT") {
								count_geno[24] = count_geno[24] + 1;
								count_allele[1] = count_allele[1] + 2;
								count_allele[2] = count_allele[2] + 1;
								count_allele[4] = count_allele[4] + 1;
							} else if (best_geno[ig] == "ACCT") {
								count_geno[27] = count_geno[27] + 1;
								count_allele[1] = count_allele[1] + 1;
								count_allele[2] = count_allele[2] + 2;
								count_allele[4] = count_allele[4] + 1;
							} else if (best_geno[ig] == "ACTT") {
								count_geno[32] = count_geno[32] + 1;
								count_allele[1] = count_allele[1] + 1;
								count_allele[2] = count_allele[2] + 1;
								count_allele[4] = count_allele[4] + 2;
							}
							
							null_error = (ind_coverage[ig] - read_count[ig][n1])/(double)ind_coverage[ig];
							if (n1 == 1) {
								null_maxll = read_count[ig][1]*log(1.0-null_error) + (read_count[ig][2]+read_count[ig][4])*log(null_error/3.0);
							} else if (n1 == 2) {
								null_maxll = read_count[ig][2]*log(1.0-null_error) + (read_count[ig][1]+read_count[ig][4])*log(null_error/3.0);
							} else if (n1 == 4) {
								null_maxll = read_count[ig][4]*log(1.0-null_error) + (read_count[ig][1]+read_count[ig][2])*log(null_error/3.0);
							} else {
								null_maxll = (read_count[ig][1]+read_count[ig][2]+read_count[ig][4])*log(null_error/3.0);
							}
							ind_llstat = 2.0*(maxll-null_maxll);
							if (best_geno[ig] == "ACCC") {
								if (ind_llstat > cv) {
									if (maxll - llg[2] <= cv) {
										test_geno = "CCCC";
									} else {
										test_geno = "ACCC";
									}
								} else {
									test_geno = "ACCC";
								}
							} else if (best_geno[ig] == "ATTT") {
                                                                if (ind_llstat > cv) {
                                                                	if (maxll - llg[3] <= cv) {
										test_geno = "TTTT";
									} else {
										test_geno = "ATTT";
									}
                                                                } else {
                                                                        test_geno = "ATTT";
                                                                }
							} else if (best_geno[ig] == "CTTT") {
                                                                if (ind_llstat > cv) {
                                                                	if (maxll - llg[3] <= cv) {
										test_geno = "TTTT";
									} else {
										test_geno = "CTTT";
									}        
                                                                } else {
                                                                        test_geno = "CTTT";
                                                                }
							} else if (best_geno[ig] == "AACC") {
								if (ind_llstat > cv) {
									if (read_count[ig][1] >= read_count[ig][2]) {
										ni1 = 1;
										ni2 = 2;
									} else {
										ni1 = 2;
										ni2 = 1;
									}
									if (ni1 == 1) {
										if (maxll - llg[1] <= cv) {
											test_geno = "AAAA";
										} else {
											test_geno = "AACC";
										}
									} else if (ni1 == 2) {
										if (maxll - llg[2] <= cv) {
											test_geno = "CCCC";
										} else {
											test_geno = "AACC";
										}
									}	
								} else {
									test_geno = "AACC";
								}
							} else if (best_geno[ig] == "AATT") {
								if (ind_llstat > cv) {
									if (read_count[ig][1] >= read_count[ig][4]) {
										ni1 = 1;
										ni2 = 4;
									} else {
										ni1 = 4;
										ni2 = 1;
									}
									if (ni1 == 1) {
										if (maxll - llg[1] <= cv) {
											test_geno = "AAAA";
										} else {
											test_geno = "AATT";
										}
									} else if (ni1 == 4) {
										if (maxll - llg[3] <= cv) {
											test_geno = "TTTT";
										} else {
											test_geno = "AATT";
										}
									}	
								} else {
									test_geno = "AATT";
								}
							} else if (best_geno[ig] == "CCTT") {
								if (ind_llstat > cv) {
									if (read_count[ig][2] >= read_count[ig][4]) {
										ni1 = 2;
										ni2 = 4;
									} else {
										ni1 = 4;
										ni2 = 2;
									}
									if (ni1 == 2) {
										if (maxll - llg[2] <= cv) {
											test_geno = "CCCC";
										} else {
											test_geno = "CCTT";
										}
									} else if (ni1 == 4) {
										if (maxll - llg[3] <= cv) {
											test_geno = "TTTT";
										} else {
											test_geno = "CCTT";
										}
									}
								} else {
									test_geno = "CCTT";
								}
							} else if (best_geno[ig] == "AAAC") {
								if (ind_llstat > cv) {
									if (maxll - llg[1] <= cv) {
										test_geno = "AAAA";
									} else {
										test_geno = "AAAC";
									}
								} else {
									test_geno = "AAAC";
								}
							} else if (best_geno[ig] == "AAAT") {
								if (ind_llstat > cv) {
									if (maxll - llg[1] <= cv) {
										test_geno = "AAAA";
									} else {
										test_geno = "AAAT";
									}
								} else {
									test_geno = "AAAT";
								}
							} else if (best_geno[ig] == "CCCT") {
								if (ind_llstat > cv) {
									if (maxll - llg[2] <= cv) {
										test_geno = "CCCC";
									} else {
										test_geno = "CCCT";
									}
								} else {
									test_geno = "CCCT";
								}
							} else if (best_geno[ig] == "AACT") {
								if (ind_llstat > cv) {
									if (maxll - llg[1] <= cv) {
										test_geno = "AAAA";
									} else {
										if (read_count[ig][2] >= read_count[ig][4]) {
											ni2 = 2;
											ni3 = 4;
										} else {
											ni2 = 4;
											ni3 = 2;
										}
										if (ni2 == 2) {
											if (maxll - llg[7] <= cv) {
												test_geno = "AACC";
											} else {
												test_geno = "AACT";
											}
										} else if (ni2 == 4) {
											if (maxll - llg[8] <= cv) {
												test_geno = "AATT";
											} else {
												test_geno = "AACT";
											}
										}
									}
								} else {
									test_geno = "AACT";
								}
							} else if (best_geno[ig] == "ACCT") {
								if (ind_llstat > cv) {
									if (maxll - llg[2] <= cv) {
										test_geno = "CCCC";
									} else {
										if (read_count[ig][1] >= read_count[ig][4]) {
											ni2 = 1;
											ni3 = 4;
										} else {
											ni2 = 4;
											ni3 = 1;
										}
										if (ni2 == 1) {
											if (maxll - llg[7] <= cv) {
												test_geno = "AACC";
											} else {
												test_geno = "ACCT";
											}
										} else if (ni2 == 4) {
											if (maxll - llg[9] <= cv) {
												test_geno = "CCTT";
											} else {
												test_geno = "ACCT";
											}
										}
									}
								} else {
									test_geno = "ACCT";
								}
							} else if (best_geno[ig] == "ACTT") {
								if (ind_llstat > cv) {
									if (maxll - llg[3] <= cv) {
										test_geno = "TTTT";
									} else {
										if (read_count[ig][1] >= read_count[ig][2]) {
											ni2 = 1;
											ni3 = 2;
										} else {
											ni2 = 2;
											ni3 = 1;
										}
										if (ni2 == 1) {
											if (maxll - llg[8] <= cv) {
												test_geno = "AATT";
											} else {
												test_geno = "ACTT";
											}
										} else if (ni2 == 2) {
											if (maxll - llg[9] <= cv) {
												test_geno = "CCTT";
											} else {
												test_geno = "ACTT";
											}
										}
									}
								} else {
									test_geno = "ACTT";
								}				
							} else {
								test_geno = best_geno[ig];
							}
							for (ng=0; ng<=3; ng++) {
								if (test_geno.substr(ng,1) != major_allele) {
									if (test_geno.substr(ng,1) == "A") {
										if (ind_llstat > max_ind_llstat[1]) {
											max_ind_llstat[1] = ind_llstat;
										}
									} else if (test_geno.substr(ng,1) == "C") {
										if (ind_llstat > max_ind_llstat[2]) {
											max_ind_llstat[2] = ind_llstat;
										}
									} else if (test_geno.substr(ng,1) == "T") {
										if (ind_llstat > max_ind_llstat[4]) {
											max_ind_llstat[4] = ind_llstat;
										}
									}
								}
							}
						} else {
							best_geno[ig] = "NA";
						}
					} else if ( (read_count[ig][1]+read_count[ig][3]+read_count[ig][4]) == ind_coverage[ig] ) { // nucleotide reads A, G, and T only
						// Loop over fifteen candidate genotypes of the individual
						for (gg=1;gg<=15;gg++) {
							ml_geno = gg; 
							if (ml_geno == 1) {	// candidate genotype AAAA
								error = (ind_coverage[ig]-read_count[ig][1])/(double)ind_coverage[ig];
								if (error > max_e) {
									error = max_e;
								}
								llg[ml_geno] = read_count[ig][1]*log(1.0-error) + (read_count[ig][3]+read_count[ig][4])*log(error/3.0); 		
							} else if (ml_geno == 2) {	// candidate genotype GGGG
								error = (ind_coverage[ig]-read_count[ig][3])/(double)ind_coverage[ig];
								if (error > max_e) {
									error = max_e;
								}
								llg[ml_geno] = read_count[ig][3]*log(1.0-error) + (read_count[ig][1]+read_count[ig][4])*log(error/3.0);
							} else if (ml_geno == 3) {	// candidate genotype TTTT
								error = (ind_coverage[ig]-read_count[ig][4])/(double)ind_coverage[ig];
								if (error > max_e) {
									error = max_e;
								}
								llg[ml_geno] = read_count[ig][4]*log(1.0-error) + (read_count[ig][1]+read_count[ig][3])*log(error/3.0);
							} else if (ml_geno == 4) {	// Candidate genotype AGGG
								error = (double)(9.0/8.0)*( (double)(read_count[ig][2]+read_count[ig][4])/(ind_coverage[ig]-read_count[ig][1]) );
								if (error > max_e) {
									error = max_e;
								}
								llg[ml_geno] = read_count[ig][1]*log( (double)1.0/4.0 ) + read_count[ig][3]*log( (double)3.0/4.0 - error*(2.0/3.0) ) + read_count[ig][4]*log(error/3.0);
							} else if (ml_geno == 5) {	// Candidate genotype ATTT
								error = (double)(9.0/8.0)*( (double)(read_count[ig][2]+read_count[ig][3])/(ind_coverage[ig]-read_count[ig][1]) );
								if (error > max_e) {
									error = max_e;
								}
								llg[ml_geno] = read_count[ig][1]*log( (double)1.0/4.0 ) + read_count[ig][4]*log( (double)3.0/4.0 - error*(2.0/3.0) ) + read_count[ig][3]*log(error/3.0);
							} else if (ml_geno == 6) {	// Candidate genotype GTTT
								error = (double)(9.0/8.0)*( (double)(read_count[ig][1]+read_count[ig][2])/(ind_coverage[ig]-read_count[ig][3]) );
								if (error > max_e) {
									error = max_e;
								}
								llg[ml_geno] = read_count[ig][3]*log( (double)1.0/4.0 ) + read_count[ig][4]*log( (double)3.0/4.0 - error*(2.0/3.0) ) + read_count[ig][1]*log(error/3.0);
							} else if (ml_geno == 7) {      // Candidate genotype AAGG
								error = 1.5*( (read_count[ig][2]+read_count[ig][4])/(double)ind_coverage[ig] );
								if (error > max_e) {
									error = max_e;
								}
								llg[ml_geno] = (read_count[ig][1]+read_count[ig][3])*log( 0.5 - error/(double)3.0 ) + (read_count[ig][2]+read_count[ig][4])*log(error/3.0);
							} else if (ml_geno == 8) {      // Candidate genotype AATT
								error = 1.5*( (read_count[ig][2]+read_count[ig][3])/(double)ind_coverage[ig] );
								if (error > max_e) {
									error = max_e;
								}
								llg[ml_geno] = (read_count[ig][1]+read_count[ig][4])*log( 0.5 - error/(double)3.0 ) + (read_count[ig][2]+read_count[ig][3])*log(error/3.0);
							} else if (ml_geno == 9) {      // Candidate genotype GGTT
								error = 1.5*( (read_count[ig][1]+read_count[ig][2])/(double)ind_coverage[ig] );
								if (error > max_e) {
									error = max_e;
								}
								llg[ml_geno] = (read_count[ig][3]+read_count[ig][4])*log( 0.5 - error/(double)3.0 ) + (read_count[ig][1]+read_count[ig][2])*log(error/3.0);
							} else if (ml_geno == 10) {      // Candidate genotype AAAG
								error = (double)(9.0/8.0)*( (double)(read_count[ig][2]+read_count[ig][4])/(ind_coverage[ig]-read_count[ig][3]) );
								if (error > max_e) {
									error = max_e;
								}
								llg[ml_geno] = read_count[ig][3]*log( (double)1.0/4.0 ) + read_count[ig][1]*log( (double)3.0/4.0 - error*(2.0/3.0) ) + read_count[ig][4]*log(error/3.0);
							} else if (ml_geno == 11) {      // Candidate genotype AAAT
								error = (double)(9.0/8.0)*( (double)(read_count[ig][2]+read_count[ig][3])/(ind_coverage[ig]-read_count[ig][4]) );
								if (error > max_e) {
									error = max_e;
								}
								llg[ml_geno] = read_count[ig][4]*log( (double)1.0/4.0 ) + read_count[ig][1]*log( (double)3.0/4.0 - error*(2.0/3.0) ) + read_count[ig][3]*log(error/3.0);
							} else if (ml_geno == 12) {      // Candidate genotype GGGT
								error = (double)(9.0/8.0)*( (double)(read_count[ig][1]+read_count[ig][2])/(ind_coverage[ig]-read_count[ig][4]) );
								if (error > max_e) {
									error = max_e;
								}
								llg[ml_geno] = read_count[ig][4]*log( (double)1.0/4.0 ) + read_count[ig][3]*log( (double)3.0/4.0 - error*(2.0/3.0) ) + read_count[ig][1]*log(error/3.0);
							} else if (ml_geno == 13) {      // Candidate genotype AAGT
								error = 0.0;
								llg[ml_geno] = (read_count[ig][3]+read_count[ig][4])*log( (double)1.0/4.0 ) + read_count[ig][1]*log( 0.5 - error/(double)3.0 );
							} else if (ml_geno == 14) {      // Candidate genotype AGGT
								error = 0.0;
								llg[ml_geno] = (read_count[ig][1]+read_count[ig][4])*log( (double)1.0/4.0 ) + read_count[ig][3]*log( 0.5 - error/(double)3.0 );
							} else if (ml_geno == 15) {      // Candidate genotype AGTT
								error = 0.0;
								llg[ml_geno] = (read_count[ig][1]+read_count[ig][3])*log( (double)1.0/4.0 ) + read_count[ig][4]*log( 0.5 - error/(double)3.0 );
							}
							// Examine whether this is a new ML solution for the individual  
							if (llg[ml_geno] > maxll){
								if (ml_geno == 1) {	// AAAA 
									sub_maxll = maxll;
									maxll = llg[ml_geno];
									best_error = error; 
									best_geno[ig] = "AAAA";
								} else if (ml_geno == 2) {	// GGGG 
									sub_maxll = maxll;
									maxll = llg[ml_geno];
									best_error = error; 
									best_geno[ig] = "GGGG";
								} else if (ml_geno == 3) {	// TTTT 
									sub_maxll = maxll;
									maxll = llg[ml_geno];
									best_error = error; 
									best_geno[ig] = "TTTT";
								} else if (ml_geno == 4) { // AGGG
									sub_maxll = maxll;
									maxll = llg[ml_geno];
									best_error = error; 
									best_geno[ig] = "AGGG";
								} else if (ml_geno == 5) { // ATTT
									sub_maxll = maxll;
									maxll = llg[ml_geno];
									best_error = error; 
									best_geno[ig] = "ATTT";
								} else if (ml_geno == 6) { // GTTT
									sub_maxll = maxll;
									maxll = llg[ml_geno];
									best_error = error; 
									best_geno[ig] = "GTTT";
								} else if (ml_geno == 7) { // AAGG
									sub_maxll = maxll;
                                                                        maxll = llg[ml_geno];
                                                                        best_error = error;
                                                                        best_geno[ig] = "AAGG";
								} else if (ml_geno == 8) { // AATT
                                                                        sub_maxll = maxll;
                                                                        maxll = llg[ml_geno];
                                                                        best_error = error;
                                                                        best_geno[ig] = "AATT";
								} else if (ml_geno == 9) { // GGTT
                                                                        sub_maxll = maxll;
                                                                        maxll = llg[ml_geno];
                                                                        best_error = error;
                                                                        best_geno[ig] = "GGTT";
								} else if (ml_geno == 10) { // AAAG
                                                                        sub_maxll = maxll;
                                                                        maxll = llg[ml_geno];
                                                                        best_error = error;
                                                                        best_geno[ig] = "AAAG";
								} else if (ml_geno == 11) { // AAAT
									sub_maxll = maxll;
									maxll = llg[ml_geno];
									best_error = error;
									best_geno[ig] = "AAAT";
								} else if (ml_geno == 12) { // GGGT
									sub_maxll = maxll;
                                                                        maxll = llg[ml_geno];
                                                                        best_error = error;
                                                                        best_geno[ig] = "GGGT";
								} else if (ml_geno == 13) { // AAGT
									sub_maxll = maxll;
                                                                        maxll = llg[ml_geno];
                                                                        best_error = error;
                                                                        best_geno[ig] = "AAGT";
								} else if (ml_geno == 14) { // AGGT
									sub_maxll = maxll;
									maxll = llg[ml_geno];
									best_error = error;
									best_geno[ig] = "AGGT";
								} else if (ml_geno == 15) { // AGTT
									sub_maxll = maxll;
                                                                        maxll = llg[ml_geno];
                                                                        best_error = error;
                                                                        best_geno[ig] = "AGTT";
								}
							} else if (llg[ml_geno] == maxll) {
								sub_maxll = maxll;
								maxll = llg[ml_geno];
							} else if (llg[ml_geno] > sub_maxll) {
								sub_maxll = llg[ml_geno];
							}
						}
						if (maxll > sub_maxll) {  
							tot_count_geno = tot_count_geno + 1;
							if (best_geno[ig] == "AAAA") {
								count_geno[1] = count_geno[1] + 1;
								count_allele[1] = count_allele[1] + 4;
							} else if (best_geno[ig] == "GGGG") {
								count_geno[3] = count_geno[3] + 1;
								count_allele[3] = count_allele[3] + 4;
							} else if (best_geno[ig] == "TTTT") {
								count_geno[4] = count_geno[4] + 1;
								count_allele[4] = count_allele[4] + 4;
							} else if (best_geno[ig] == "AGGG") {
								count_geno[6] = count_geno[6] + 1;
								count_allele[1] = count_allele[1] + 1;
								count_allele[3] = count_allele[3] + 3;
							} else if (best_geno[ig] == "ATTT") {
								count_geno[7] = count_geno[7] + 1;
								count_allele[1] = count_allele[1] + 1;
								count_allele[4] = count_allele[4] + 3;
							} else if (best_geno[ig] == "GTTT") {
								count_geno[10] = count_geno[10] + 1;
								count_allele[3] = count_allele[3] + 1;
								count_allele[4] = count_allele[4] + 3;
							} else if (best_geno[ig] == "AAGG") {
								count_geno[12] = count_geno[12] + 1;
								count_allele[1] = count_allele[1] + 2;
								count_allele[3] = count_allele[3] + 2;
							} else if (best_geno[ig] == "AATT") {
                                                                count_geno[13] = count_geno[13] + 1;
                                                                count_allele[1] = count_allele[1] + 2;
                                                                count_allele[4] = count_allele[4] + 2;
							} else if (best_geno[ig] == "GGTT") {
								count_geno[16] = count_geno[16] + 1;
								count_allele[3] = count_allele[3] + 2;
								count_allele[4] = count_allele[4] + 2;
							} else if (best_geno[ig] == "AAAG") {
								count_geno[18] = count_geno[18] + 1;
								count_allele[1] = count_allele[1] + 3;
								count_allele[3] = count_allele[3] + 1;
							} else if (best_geno[ig] == "AAAT") {
								count_geno[19] = count_geno[19] + 1;
								count_allele[1] = count_allele[1] + 3;
								count_allele[4] = count_allele[4] + 1;
							} else if (best_geno[ig] == "GGGT") {
								count_geno[22] = count_geno[22] + 1;
								count_allele[3] = count_allele[3] + 3;
								count_allele[4] = count_allele[4] + 1;
							} else if (best_geno[ig] == "AAGT") {
								count_geno[25] = count_geno[25] + 1;
								count_allele[1] = count_allele[1] + 2;
								count_allele[3] = count_allele[3] + 1;
								count_allele[4] = count_allele[4] + 1;
							} else if (best_geno[ig] == "AGGT") {
								count_geno[30] = count_geno[30] + 1;
								count_allele[1] = count_allele[1] + 1;
								count_allele[3] = count_allele[3] + 2;
								count_allele[4] = count_allele[4] + 1;
							} else if (best_geno[ig] == "AGTT") {
								count_geno[33] = count_geno[33] + 1;
								count_allele[1] = count_allele[1] + 1;
								count_allele[3] = count_allele[3] + 1;
								count_allele[4] = count_allele[4] + 2;
							}
							null_error = (ind_coverage[ig] - read_count[ig][n1])/(double)ind_coverage[ig];
							if (n1 == 1) {
								null_maxll = read_count[ig][1]*log(1.0-null_error) + (read_count[ig][3]+read_count[ig][4])*log(null_error/3.0);
							} else if (n1 == 3) {
								null_maxll = read_count[ig][3]*log(1.0-null_error) + (read_count[ig][1]+read_count[ig][4])*log(null_error/3.0);
							} else if (n1 == 4) {
								null_maxll = read_count[ig][4]*log(1.0-null_error) + (read_count[ig][1]+read_count[ig][3])*log(null_error/3.0);
							} else {
								null_maxll = (read_count[ig][1]+read_count[ig][3]+read_count[ig][4])*log(null_error/3.0);
							}
							ind_llstat = 2.0*(maxll-null_maxll);
							if (best_geno[ig] == "AGGG") {
								if (ind_llstat > cv) {
									if (maxll - llg[2] <= cv) {
										test_geno = "GGGG";
									} else {
										test_geno = "AGGG";
									}
								} else {
									test_geno = "AGGG";
								}
							} else if (best_geno[ig] == "ATTT") {
								if (ind_llstat > cv) {
                                                                	if (maxll - llg[3] <= cv) {
										test_geno = "TTTT";
									} else {
										test_geno = "ATTT";
									}        
                                                                } else {
                                                                        test_geno = "ATTT";
                                                                }
							} else if (best_geno[ig] == "GTTT") {
                                                                if (ind_llstat > cv) {
                                                                	if (maxll - llg[3] <= cv) {
										test_geno = "TTTT";
									} else {
										test_geno = "GTTT";
									}
                                                                } else {
                                                                        test_geno = "GTTT";
                                                                }
							} else if (best_geno[ig] == "AAGG") {
								if (ind_llstat > cv) {
									if (read_count[ig][1] >= read_count[ig][3]) {
										ni1 = 1;
										ni2 = 3;
									} else {
										ni1 = 3;
										ni2 = 1;
									}
									if (ni1 == 1) {
										if (maxll - llg[1] <= cv) {
											test_geno = "AAAA";
										} else {
											test_geno = "AAGG";
										}
									} else if (ni1 == 3) {
										if (maxll - llg[2] <= cv) {
											test_geno = "GGGG";
										} else {
											test_geno = "AAGG";
										}
									}
								} else {
									test_geno = "AAGG";
								}
							} else if (best_geno[ig] == "AATT") {
								if (ind_llstat > cv) {
									if (read_count[ig][1] >= read_count[ig][4]) {
										ni1 = 1;
										ni2 = 4;
									} else {
										ni1 = 4;
										ni2 = 1;
									}
									if (ni1 == 1) {
										if (maxll - llg[1] <= cv) {
											test_geno = "AAAA";
										} else {
											test_geno = "AATT";
										}
									} else if (ni1 == 4) {
										if (maxll - llg[3] <= cv) {
											test_geno = "TTTT";
										} else {
											test_geno = "AATT";
										}
									}
								} else {
									test_geno = "AATT";
								}
							} else if (best_geno[ig] == "GGTT") {
								if (ind_llstat > cv) {
									if (read_count[ig][3] >= read_count[ig][4]) {
										ni1 = 3;
										ni2 = 4;
									} else {
										ni1 = 4;
										ni2 = 3;
									}
									if (ni1 == 3) {
										if (maxll - llg[2] <= cv) {
											test_geno = "GGGG";
										} else {
											test_geno = "GGTT";
										}
									} else if (ni1 == 4) {
										if (maxll - llg[3] <= cv) {
											test_geno = "TTTT";
										} else {
											test_geno = "GGTT";
										}
									}
								} else {
									test_geno = "GGTT";
								}
							} else if (best_geno[ig] == "AAAG") {
								if (ind_llstat > cv) {
									if (maxll - llg[1] <= cv) {
										test_geno = "AAAA";
									} else {
										test_geno = "AAAG";
									}
								} else {
									test_geno = "AAAG";
								}
							} else if (best_geno[ig] == "AAAT") {
								if (ind_llstat > cv) {
									if (maxll - llg[1] <= cv) {
										test_geno = "AAAA";
									} else {
										test_geno = "AAAT";
									}
								} else {
									test_geno = "AAAT";
								}
							} else if (best_geno[ig] == "GGGT") {
								if (ind_llstat > cv) {
									if (maxll - llg[2] <= cv) {
										test_geno = "GGGG";
									} else {
										test_geno = "GGGT";
									}
								} else {
									test_geno = "GGGT";
								}
							} else if (best_geno[ig] == "AAGT") {
								if (ind_llstat > cv) {
									if (maxll - llg[1] <= cv) {
										test_geno = "AAAA";
									} else {
										if (read_count[ig][3] >= read_count[ig][4]) {
											ni2 = 3;
											ni3 = 4;
										} else {
											ni2 = 4;
											ni3 = 3;
										}
										if (ni2 == 3) {
											if (maxll - llg[7] <= cv) {
												test_geno = "AAGG";
											} else {
												test_geno = "AAGT";
											}
										} else if (ni2 == 4) {
											if (maxll - llg[8] <= cv) {
												test_geno = "AATT";
											} else {
												test_geno = "AAGT";
											}
										}
									}
								} else {
									test_geno = "AAGT";
								}
							} else if (best_geno[ig] == "AGGT") {
								if (ind_llstat > cv) {
									if (maxll - llg[2] <= cv) {
										test_geno = "GGGG";
									} else {
										if (read_count[ig][1] >= read_count[ig][4]) {
											ni2 = 1;
											ni3 = 4;
										} else {
											ni2 = 4;
											ni3 = 1;
										}
										if (ni2 == 1) {
											if (maxll - llg[7] <= cv) {
												test_geno = "AAGG";
											} else {
												test_geno = "AGGT";
											}
										} else if (ni2 == 4) {
											if (maxll - llg[9] <= cv) {
												test_geno = "GGTT";
											} else {
												test_geno = "AGGT";
											}
										}
									}
								} else {
									test_geno = "AGGT";
								}
							} else if (best_geno[ig] == "AGTT") {
								if (ind_llstat > cv) {
									if (maxll - llg[3] <= cv) {
										test_geno = "TTTT";
									} else {
										if (read_count[ig][1] >= read_count[ig][3]) {
											ni2 = 1;
											ni3 = 3;
										} else {
											ni2 = 3;
											ni3 = 1;
										}
										if (ni2 == 1) {
											if (maxll - llg[8] <= cv) {
												test_geno = "AATT";
											} else {
												test_geno = "AGTT";
											}
										} else if (ni2 == 3) {
											if (maxll - llg[9] <= cv) {
												test_geno = "GGTT";
											} else {
												test_geno = "AGTT";
											}
										}
									}
								} else {
									test_geno = "AGTT";
								}
							} else {
								test_geno = best_geno[ig];
							}
							for (ng=0; ng<=3; ng++) {
								if (test_geno.substr(ng,1) != major_allele) {
									if (test_geno.substr(ng,1) == "A") {
										if (ind_llstat > max_ind_llstat[1]) {
											max_ind_llstat[1] = ind_llstat;
										}
									} else if (test_geno.substr(ng,1) == "G") {
										if (ind_llstat > max_ind_llstat[3]) {
											max_ind_llstat[3] = ind_llstat;
										}
									} else if (test_geno.substr(ng,1) == "T") {
										if (ind_llstat > max_ind_llstat[4]) {
											max_ind_llstat[4] = ind_llstat;
										}
									}
								}
							}
						} else {
							best_geno[ig] = "NA";
						}
					} else if ( (read_count[ig][2]+read_count[ig][3]+read_count[ig][4]) == ind_coverage[ig] ) { // nucleotide reads C, G, and T only
						// Loop over fifteen candidate genotypes of the individual
						for (gg=1;gg<=15;gg++) {
							ml_geno = gg; 
							if (ml_geno == 1) {	// candidate genotype CCCC
								error = (ind_coverage[ig]-read_count[ig][2])/(double)ind_coverage[ig];
								if (error > max_e) {
									error = max_e;
								}
								llg[ml_geno] = read_count[ig][2]*log(1.0-error) + (read_count[ig][3]+read_count[ig][4])*log(error/3.0); 		
							} else if (ml_geno == 2) {	// candidate genotype GGGG
								error = (ind_coverage[ig]-read_count[ig][3])/(double)ind_coverage[ig];
								if (error > max_e) {
									error = max_e;
								}
								llg[ml_geno] = read_count[ig][3]*log(1.0-error) + (read_count[ig][2]+read_count[ig][4])*log(error/3.0);
							} else if (ml_geno == 3) {	// candidate genotype TTTT
								error = (ind_coverage[ig]-read_count[ig][4])/(double)ind_coverage[ig];
								if (error > max_e) {
									error = max_e;
								}
								llg[ml_geno] = read_count[ig][4]*log(1.0-error) + (read_count[ig][2]+read_count[ig][3])*log(error/3.0);
							} else if (ml_geno == 4) {	// Candidate genotype CGGG
								error = (double)(9.0/8.0)*( (double)(read_count[ig][1]+read_count[ig][4])/(ind_coverage[ig]-read_count[ig][2]) );
								if (error > max_e) {
									error = max_e;
								}
								llg[ml_geno] = read_count[ig][2]*log( (double)1.0/4.0 ) + read_count[ig][3]*log( (double)3.0/4.0 - error*(2.0/3.0) ) + read_count[ig][4]*log(error/3.0);
							} else if (ml_geno == 5) {	// Candidate genotype CTTT
								error = (double)(9.0/8.0)*( (double)(read_count[ig][1]+read_count[ig][3])/(ind_coverage[ig]-read_count[ig][2]) );
								if (error > max_e) {
                                                                        error = max_e;
                                                                }
                                                                llg[ml_geno] = read_count[ig][2]*log( (double)1.0/4.0 ) + read_count[ig][4]*log( (double)3.0/4.0 - error*(2.0/3.0) ) + read_count[ig][3]*log(error/3.0);
							} else if (ml_geno == 6) {	// Candidate genotype GTTT
								error = (double)(9.0/8.0)*( (double)(read_count[ig][1]+read_count[ig][2])/(ind_coverage[ig]-read_count[ig][3]) );
								if (error > max_e) {
                                                                        error = max_e;
                                                                }
                                                                llg[ml_geno] = read_count[ig][3]*log( (double)1.0/4.0 ) + read_count[ig][4]*log( (double)3.0/4.0 - error*(2.0/3.0) ) + read_count[ig][2]*log(error/3.0);
							} else if (ml_geno == 7) {      // Candidate genotype CCGG
								error = 1.5*( (read_count[ig][1]+read_count[ig][4])/(double)ind_coverage[ig] );
								if (error > max_e) {
                                                                        error = max_e;
                                                                }
								llg[ml_geno] = (read_count[ig][2]+read_count[ig][3])*log( 0.5 - error/(double)3.0 ) + (read_count[ig][1]+read_count[ig][4])*log(error/3.0);
							} else if (ml_geno == 8) {      // Candidate genotype CCTT
								error = 1.5*( (read_count[ig][1]+read_count[ig][3])/(double)ind_coverage[ig] );
                                                                if (error > max_e) {
                                                                        error = max_e;
                                                                }
                                                                llg[ml_geno] = (read_count[ig][2]+read_count[ig][4])*log( 0.5 - error/(double)3.0 ) + (read_count[ig][1]+read_count[ig][3])*log(error/3.0);
							} else if (ml_geno == 9) {      // Candidate genotype GGTT
								error = 1.5*( (read_count[ig][1]+read_count[ig][2])/(double)ind_coverage[ig] );
                                                                if (error > max_e) {
                                                                        error = max_e;
                                                                }
                                                                llg[ml_geno] = (read_count[ig][3]+read_count[ig][4])*log( 0.5 - error/(double)3.0 ) + (read_count[ig][1]+read_count[ig][2])*log(error/3.0);
							} else if (ml_geno == 10) {      // Candidate genotype CCCG
								error = (double)(9.0/8.0)*( (double)(read_count[ig][1]+read_count[ig][4])/(ind_coverage[ig]-read_count[ig][3]) );
								if (error > max_e) {
                                                                        error = max_e;
                                                                }
								llg[ml_geno] = read_count[ig][3]*log( (double)1.0/4.0 ) + read_count[ig][2]*log( (double)3.0/4.0 - error*(2.0/3.0) ) + read_count[ig][4]*log(error/3.0);
							} else if (ml_geno == 11) {      // Candidate genotype CCCT
								error = (double)(9.0/8.0)*( (double)(read_count[ig][1]+read_count[ig][3])/(ind_coverage[ig]-read_count[ig][4]) );
                                                                if (error > max_e) {
                                                                        error = max_e;
                                                                }
                                                                llg[ml_geno] = read_count[ig][4]*log( (double)1.0/4.0 ) + read_count[ig][2]*log( (double)3.0/4.0 - error*(2.0/3.0) ) + read_count[ig][3]*log(error/3.0);
							} else if (ml_geno == 12) {      // Candidate genotype GGGT
								error = (double)(9.0/8.0)*( (double)(read_count[ig][1]+read_count[ig][2])/(ind_coverage[ig]-read_count[ig][4]) );
								if (error > max_e) {
									error = max_e;
								}
								llg[ml_geno] = read_count[ig][4]*log( (double)1.0/4.0 ) + read_count[ig][3]*log( (double)3.0/4.0 - error*(2.0/3.0) ) + read_count[ig][2]*log(error/3.0);
							} else if (ml_geno == 13) {      // Candidate genotype CCGT
								error = 0.0;
								llg[ml_geno] = (read_count[ig][3]+read_count[ig][4])*log( (double)1.0/4.0 ) + read_count[ig][2]*log( 0.5 - error/(double)3.0 );
							} else if (ml_geno == 14) {      // Candidate genotype CGGT
                                                                error = 0.0;
                                                                llg[ml_geno] = (read_count[ig][2]+read_count[ig][4])*log( (double)1.0/4.0 ) + read_count[ig][3]*log( 0.5 - error/(double)3.0 );
							} else if (ml_geno == 15) {      // Candidate genotype CGTT
                                                                error = 0.0;
                                                                llg[ml_geno] = (read_count[ig][2]+read_count[ig][3])*log( (double)1.0/4.0 ) + read_count[ig][4]*log( 0.5 - error/(double)3.0 );
							}
							// Examine whether this is a new ML solution for the individual  
							if (llg[ml_geno] > maxll){
								if (ml_geno == 1) {	// CCCC 
									sub_maxll = maxll;
									maxll = llg[ml_geno];
									best_error = error; 
									best_geno[ig] = "CCCC";
								} else if (ml_geno == 2) {	// GGGG 
									sub_maxll = maxll;
									maxll = llg[ml_geno];
									best_error = error; 
									best_geno[ig] = "GGGG";
								} else if (ml_geno == 3) {	// TTTT 
									sub_maxll = maxll;
									maxll = llg[ml_geno];
									best_error = error; 
									best_geno[ig] = "TTTT";
								} else if (ml_geno == 4) { // CGGG
									sub_maxll = maxll;
									maxll = llg[ml_geno];
									best_error = error; 
									best_geno[ig] = "CGGG";
								} else if (ml_geno == 5) { // CTTT
									sub_maxll = maxll;
									maxll = llg[ml_geno];
									best_error = error; 
									best_geno[ig] = "CTTT";
								} else if (ml_geno == 6) { // GTTT
									sub_maxll = maxll;
									maxll = llg[ml_geno];
									best_error = error; 
									best_geno[ig] = "GTTT";
								} else if (ml_geno == 7) { // CCGG
									sub_maxll = maxll;
                                                                        maxll = llg[ml_geno];
                                                                        best_error = error;
                                                                        best_geno[ig] = "CCGG";
								} else if (ml_geno == 8) { // CCTT
									sub_maxll = maxll;
                                                                        maxll = llg[ml_geno];
                                                                        best_error = error;
                                                                        best_geno[ig] = "CCTT";
								} else if (ml_geno == 9) { // GGTT
									sub_maxll = maxll;
                                                                        maxll = llg[ml_geno];
                                                                        best_error = error;
                                                                        best_geno[ig] = "GGTT";
								} else if (ml_geno == 10) { // CCCG
									sub_maxll = maxll;
                                                                        maxll = llg[ml_geno];
                                                                        best_error = error;
                                                                        best_geno[ig] = "CCCG";
								} else if (ml_geno == 11) { // CCCT
                                                                        sub_maxll = maxll;
                                                                        maxll = llg[ml_geno];
                                                                        best_error = error;
                                                                        best_geno[ig] = "CCCT";
                                                                } else if (ml_geno == 12) { // GGGT
                                                                        sub_maxll = maxll;
                                                                        maxll = llg[ml_geno];
                                                                        best_error = error;
                                                                        best_geno[ig] = "GGGT";
                                                                } else if (ml_geno == 13) { // CCGT
                                                                        sub_maxll = maxll;
                                                                        maxll = llg[ml_geno];
                                                                        best_error = error;
                                                                        best_geno[ig] = "CCGT";
                                                                } else if (ml_geno == 14) { // CGGT
                                                                        sub_maxll = maxll;
                                                                        maxll = llg[ml_geno];
                                                                        best_error = error;
                                                                        best_geno[ig] = "CGGT";
                                                                } else if (ml_geno == 15) { // CGTT
                                                                        sub_maxll = maxll;
                                                                        maxll = llg[ml_geno];
                                                                        best_error = error;
                                                                        best_geno[ig] = "CGTT";
                                                                }
							} else if (llg[ml_geno] == maxll) {
								sub_maxll = maxll;
								maxll = llg[ml_geno];
							} else if (llg[ml_geno] > sub_maxll) {
								sub_maxll = llg[ml_geno];
							}
						}
						if (maxll > sub_maxll) {  
							tot_count_geno = tot_count_geno + 1;
							if (best_geno[ig] == "CCCC") {
								count_geno[2] = count_geno[2] + 1;
								count_allele[2] = count_allele[2] + 4;
							} else if (best_geno[ig] == "GGGG") {
								count_geno[3] = count_geno[3] + 1;
								count_allele[3] = count_allele[3] + 4;
							} else if (best_geno[ig] == "TTTT") {
								count_geno[4] = count_geno[4] + 1;
								count_allele[4] = count_allele[4] + 4;
							} else if (best_geno[ig] == "CGGG") {
								count_geno[8] = count_geno[8] + 1;
								count_allele[2] = count_allele[2] + 1;
								count_allele[3] = count_allele[3] + 3;
							} else if (best_geno[ig] == "CTTT") {
								count_geno[9] = count_geno[9] + 1;
								count_allele[2] = count_allele[2] + 1;
								count_allele[4] = count_allele[4] + 3;
							} else if (best_geno[ig] == "GTTT") {
								count_geno[10] = count_geno[10] + 1;
								count_allele[3] = count_allele[3] + 1;
								count_allele[4] = count_allele[4] + 3;
							} else if (best_geno[ig] == "CCGG") {
								count_geno[14] = count_geno[14] + 1;
								count_allele[2] = count_allele[2] + 2;
								count_allele[3] = count_allele[3] + 2;
							} else if (best_geno[ig] == "CCTT") {
								count_geno[15] = count_geno[15] + 1;
								count_allele[2] = count_allele[2] + 2;
								count_allele[4] = count_allele[4] + 2;
							} else if (best_geno[ig] == "GGTT") {
								count_geno[16] = count_geno[16] + 1;
								count_allele[3] = count_allele[3] + 2;
								count_allele[4] = count_allele[4] + 2;
							} else if (best_geno[ig] == "CCCG") {
								count_geno[20] = count_geno[20] + 1;
								count_allele[2] = count_allele[2] + 3;
								count_allele[3] = count_allele[3] + 1;
							} else if (best_geno[ig] == "CCCT") {
                                                                count_geno[21] = count_geno[21] + 1;
                                                                count_allele[2] = count_allele[2] + 3;
                                                                count_allele[4] = count_allele[4] + 1;
                                                        } else if (best_geno[ig] == "GGGT") {
                                                                count_geno[22] = count_geno[22] + 1;
                                                                count_allele[3] = count_allele[3] + 3;
                                                                count_allele[4] = count_allele[4] + 1;
                                                        } else if (best_geno[ig] == "CCGT") {
                                                                count_geno[28] = count_geno[28] + 1;
								count_allele[2] = count_allele[2] + 2;
                                                                count_allele[3] = count_allele[3] + 1;
                                                                count_allele[4] = count_allele[4] + 1;
                                                        } else if (best_geno[ig] == "CGGT") {
                                                                count_geno[31] = count_geno[31] + 1;
                                                                count_allele[2] = count_allele[2] + 1;
                                                                count_allele[3] = count_allele[3] + 2;
                                                                count_allele[4] = count_allele[4] + 1;
                                                        } else if (best_geno[ig] == "CGTT") {
                                                                count_geno[34] = count_geno[34] + 1;
                                                                count_allele[2] = count_allele[2] + 1;
                                                                count_allele[3] = count_allele[3] + 1;
                                                                count_allele[4] = count_allele[4] + 2;
                                                        }
							null_error = (ind_coverage[ig] - read_count[ig][n1])/(double)ind_coverage[ig];
							if (n1 == 2) {
								null_maxll = read_count[ig][2]*log(1.0-null_error) + (read_count[ig][3]+read_count[ig][4])*log(null_error/3.0);
							} else if (n1 == 3) {
								null_maxll = read_count[ig][3]*log(1.0-null_error) + (read_count[ig][2]+read_count[ig][4])*log(null_error/3.0);
							} else if (n1 == 4) {
								null_maxll = read_count[ig][4]*log(1.0-null_error) + (read_count[ig][2]+read_count[ig][3])*log(null_error/3.0);
							} else {
								null_maxll = (read_count[ig][2]+read_count[ig][3]+read_count[ig][4])*log(null_error/3.0);
							}
							ind_llstat = 2.0*(maxll-null_maxll);
							if (best_geno[ig] == "CGGG") {
								if (ind_llstat > cv) {
									if (maxll - llg[2] <= cv) {
										test_geno = "GGGG";
									} else {
										test_geno = "CGGG";
									}
								} else {
									test_geno = "CGGG";
								}
							} else if (best_geno[ig] == "CTTT") {
								if (ind_llstat > cv) {
                                                                	if (maxll - llg[3] <= cv) {
										test_geno = "TTTT";
									} else {
										test_geno = "CTTT";
									}        
                                                                } else {
                                                                        test_geno = "CTTT";
                                                                }
							} else if (best_geno[ig] == "GTTT") {
                                                                if (ind_llstat > cv) {
                                                                        if (maxll - llg[3] <= cv) {
										test_geno = "TTTT";
									} else {
                                                                        	test_geno = "GTTT";
                                                                	}
                                                                } else {
                                                                        test_geno = "GTTT";
                                                                }
							} else if (best_geno[ig] == "CCGG") {
								if (ind_llstat > cv) {
									if (read_count[ig][2] >= read_count[ig][3]) {
										ni1 = 2;
										ni2 = 3;
									} else {
										ni1 = 3;
										ni2 = 2;
									}
									if (ni1 == 2) {
										if (maxll - llg[1] <= cv) {
											test_geno = "CCCC";
										} else {
											test_geno = "CCGG";
										}
									} else if (ni1 == 3) {
										if (maxll - llg[2] <= cv) {
											test_geno = "GGGG";
										} else {
											test_geno = "CCGG";
										}
									}
								} else {
									test_geno = "CCGG";
								}
							} else if (best_geno[ig] == "CCTT") {
								if (ind_llstat > cv) {
									if (read_count[ig][2] >= read_count[ig][4]) {
										ni1 = 2;
										ni2 = 4;
									} else {
										ni1 = 4;
										ni2 = 2;
									}
									if (ni1 == 2) {
										if (maxll - llg[1] <= cv) {
											test_geno = "CCCC";
										} else {
											test_geno = "CCTT";
										}
									} else if (ni1 == 4) {
										if (maxll - llg[3] <= cv) {
											test_geno = "TTTT";
										} else {
											test_geno = "CCTT";
										}
									}
								} else {
									test_geno = "CCTT";
								}
							} else if (best_geno[ig] == "GGTT") {
								if (ind_llstat > cv) {
									if (read_count[ig][3] >= read_count[ig][4]) {
										ni1 = 3;
										ni2 = 4;
									} else {
										ni1 = 4;
										ni2 = 3;
									}
									if (ni1 == 3) {
										if (maxll - llg[2] <= cv) {
											test_geno = "GGGG";
										} else {
											test_geno = "GGTT";
										}
									} else if (ni1 == 4) {
										if (maxll - llg[3] <= cv) {
											test_geno = "TTTT";
										} else {
											test_geno = "GGTT";
										}
									}
								} else {
									test_geno = "GGTT";
								}
							} else if (best_geno[ig] == "CCCG") {
								if (ind_llstat > cv) {
									if (maxll - llg[1] <= cv) {
										test_geno = "CCCC";	
									} else {
										test_geno = "CCCG";
									}
								} else {
									test_geno = "CCCG";
								}
							} else if (best_geno[ig] == "CCCT") {
								if (ind_llstat > cv) {
									if (maxll - llg[1] <= cv) {
										test_geno = "CCCC";
									} else {
										test_geno = "CCCT";
									}
								} else {
									test_geno = "CCCT";
								}
							} else if (best_geno[ig] == "GGGT") {
								if (ind_llstat > cv) {
									if (maxll - llg[2] <= cv) {
										test_geno = "GGGG";
									} else {
										test_geno = "GGGT";
									}
								} else {
									test_geno = "GGGT";
								}
							} else if (best_geno[ig] == "CCGT") {
								if (ind_llstat > cv) {
									if (maxll - llg[1] <= cv) {
										test_geno = "CCCC";
									} else {
										if (read_count[ig][3] >= read_count[ig][4]) {
											ni2 = 3;
											ni3 = 4;
										} else {
											ni2 = 4;
											ni3 = 3;
										}
										if (ni2 == 3) {
											if (maxll - llg[7] <= cv) {
												test_geno = "CCGG";
											} else {
												test_geno = "CCGT";
											}
										} else if (ni2 == 4) {
											if (maxll - llg[8] <= cv) {
												test_geno = "CCTT";
											} else {
												test_geno = "CCGT";
											}
										}
									}
								} else {
									test_geno = "CCGT";
								}
							} else if (best_geno[ig] == "CGGT") {
								if (ind_llstat > cv) {
									if (maxll - llg[2] <= cv) {
										test_geno = "GGGG";
									} else {
										if (read_count[ig][2] >= read_count[ig][4]) {
											ni2 = 2;
											ni3 = 4;
										} else {
											ni2 = 4;
											ni3 = 2;
										}
										if (ni2 == 2) {
											if (maxll - llg[7] <= cv) {
												test_geno = "CCGG";
											} else {
												test_geno = "CGGT";
											}
										} else if (ni2 == 4) {
											if (maxll - llg[9] <= cv) {
												test_geno = "GGTT";
											} else {
												test_geno = "CGGT";
											}
										}
									}
								} else {
									test_geno = "CGGT";
								}
							} else if (best_geno[ig] == "CGTT") {
								if (ind_llstat > cv) {
									if (maxll - llg[3] <= cv) {
										test_geno = "TTTT";
									} else {
										if (read_count[ig][2] >= read_count[ig][3]) {
											ni2 = 2;
											ni3 = 3;
										} else {
											ni2 = 3;
											ni3 = 2;
										}
										if (ni2 == 2) {
											if (maxll - llg[8] <= cv) {
												test_geno = "CCTT";
											} else {
												test_geno = "CGTT";
											}
										} else if (ni2 == 3) {
											if (maxll - llg[9] <= cv) {
												test_geno = "GGTT";
											} else {
												test_geno = "CGTT";
											}
										}
									}
								} else {
									test_geno = "CGTT";
								}												
							} else {
								test_geno = best_geno[ig];
							}
							for (ng=0; ng<=3; ng++) {
								if (test_geno.substr(ng,1) != major_allele) {
									if (test_geno.substr(ng,1) == "C") {
										if (ind_llstat > max_ind_llstat[2]) {
											max_ind_llstat[2] = ind_llstat;
										}
									} else if (test_geno.substr(ng,1) == "G") {
										if (ind_llstat > max_ind_llstat[3]) {
											max_ind_llstat[3] = ind_llstat;
										}
									} else if (test_geno.substr(ng,1) == "T") {
										if (ind_llstat > max_ind_llstat[4]) {
											max_ind_llstat[4] = ind_llstat;
										}
									}
								}
							}
						} else {
							best_geno[ig] = "NA";
						}
					} else if ( (read_count[ig][1]+read_count[ig][2]+read_count[ig][3]+read_count[ig][4]) == ind_coverage[ig] ) { // All four nucleotide reads present
						// Loop over 35 candidate genotypes of the individual
						for (gg=1;gg<=35;gg++) {
							ml_geno = gg; 
							if (ml_geno == 1) {	// candidate genotype AAAA
								error = (ind_coverage[ig]-read_count[ig][1])/(double)ind_coverage[ig];
								if (error > max_e) {
									error = max_e;
								}
								llg[ml_geno] = read_count[ig][1]*log(1.0-error) + (read_count[ig][2]+read_count[ig][3]+read_count[ig][4])*log(error/3.0); 		
							} else if (ml_geno == 2) {	// candidate genotype CCCC
								error = (ind_coverage[ig]-read_count[ig][2])/(double)ind_coverage[ig];
								if (error > max_e) {
									error = max_e;
								}
								llg[ml_geno] = read_count[ig][2]*log(1.0-error) + (read_count[ig][1]+read_count[ig][3]+read_count[ig][4])*log(error/3.0);
							} else if (ml_geno == 3) {	// candidate genotype GGGG
								error = (ind_coverage[ig]-read_count[ig][3])/(double)ind_coverage[ig];
								if (error > max_e) {
									error = max_e;
								}
                                                                llg[ml_geno] = read_count[ig][3]*log(1.0-error) + (read_count[ig][1]+read_count[ig][2]+read_count[ig][4])*log(error/3.0);
							} else if (ml_geno == 4) {	// candidate genotype TTTT
								error = (ind_coverage[ig]-read_count[ig][4])/(double)ind_coverage[ig];
								if (error > max_e) {
									error = max_e;
								}
                                                                llg[ml_geno] = read_count[ig][4]*log(1.0-error) + (read_count[ig][1]+read_count[ig][2]+read_count[ig][3])*log(error/3.0);
							} else if (ml_geno == 5) {	// Candidate genotype ACCC
								error = (double)(9.0/8.0)*( (double)(read_count[ig][3]+read_count[ig][4])/(ind_coverage[ig]-read_count[ig][1]) );
								if (error > max_e) {
									error = max_e;
								}
								llg[ml_geno] = read_count[ig][1]*log( (double)1.0/4.0 ) + read_count[ig][2]*log( (double)3.0/4.0 - error*(2.0/3.0) ) + (read_count[ig][3]+read_count[ig][4])*log(error/3.0);
							} else if (ml_geno == 6) {	// Candidate genotype AGGG
								error = (double)(9.0/8.0)*( (double)(read_count[ig][2]+read_count[ig][4])/(ind_coverage[ig]-read_count[ig][1]) );
								if (error > max_e) {
                                                                        error = max_e;
                                                                }
								llg[ml_geno] = read_count[ig][1]*log( (double)1.0/4.0 ) + read_count[ig][3]*log( (double)3.0/4.0 - error*(2.0/3.0) ) + (read_count[ig][2]+read_count[ig][4])*log(error/3.0);
							} else if (ml_geno == 7) {	// Candidate genotype ATTT
								error = (double)(9.0/8.0)*( (double)(read_count[ig][2]+read_count[ig][3])/(ind_coverage[ig]-read_count[ig][1]) );
								if (error > max_e) {
                                                                        error = max_e;
                                                                }
                                                                llg[ml_geno] = read_count[ig][1]*log( (double)1.0/4.0 ) + read_count[ig][4]*log( (double)3.0/4.0 - error*(2.0/3.0) ) + (read_count[ig][2]+read_count[ig][3])*log(error/3.0);
							} else if (ml_geno == 8) {	// Candidate genotype CGGG
								error = (double)(9.0/8.0)*( (double)(read_count[ig][1]+read_count[ig][4])/(ind_coverage[ig]-read_count[ig][2]) );
                                                                if (error > max_e) {
                                                                        error = max_e;
                                                                }
                                                                llg[ml_geno] = read_count[ig][2]*log( (double)1.0/4.0 ) + read_count[ig][3]*log( (double)3.0/4.0 - error*(2.0/3.0) ) + (read_count[ig][1]+read_count[ig][4])*log(error/3.0);
							} else if (ml_geno == 9) {	// Candidate genotype CTTT
								error = (double)(9.0/8.0)*( (double)(read_count[ig][1]+read_count[ig][3])/(ind_coverage[ig]-read_count[ig][2]) );
                                                                if (error > max_e) {
                                                                        error = max_e;
                                                                }
                                                                llg[ml_geno] = read_count[ig][2]*log( (double)1.0/4.0 ) + read_count[ig][4]*log( (double)3.0/4.0 - error*(2.0/3.0) ) + (read_count[ig][1]+read_count[ig][3])*log(error/3.0);
							} else if (ml_geno == 10) {	// Candidate genotype GTTT
								error = (double)(9.0/8.0)*( (double)(read_count[ig][1]+read_count[ig][2])/(ind_coverage[ig]-read_count[ig][3]) );
                                                                if (error > max_e) {
                                                                        error = max_e;
                                                                }
                                                                llg[ml_geno] = read_count[ig][3]*log( (double)1.0/4.0 ) + read_count[ig][4]*log( (double)3.0/4.0 - error*(2.0/3.0) ) + (read_count[ig][1]+read_count[ig][2])*log(error/3.0);
							} else if (ml_geno == 11) {     // Candidate genotype AACC
								error = 1.5*( (read_count[ig][3]+read_count[ig][4])/(double)ind_coverage[ig] );
								if (error > max_e) {
									error = max_e;
								}
								llg[ml_geno] = (read_count[ig][1]+read_count[ig][2])*log( 0.5 - error/(double)3.0 ) + (read_count[ig][3]+read_count[ig][4])*log(error/3.0);
							} else if (ml_geno == 12) {     // Candidate genotype AAGG
								error = 1.5*( (read_count[ig][2]+read_count[ig][4])/(double)ind_coverage[ig] );
								if (error > max_e) {
                                                                        error = max_e;
                                                                }
								llg[ml_geno] = (read_count[ig][1]+read_count[ig][3])*log( 0.5 - error/(double)3.0 ) + (read_count[ig][2]+read_count[ig][4])*log(error/3.0);
							} else if (ml_geno == 13) {     // Candidate genotype AATT
								error = 1.5*( (read_count[ig][2]+read_count[ig][3])/(double)ind_coverage[ig] );
								if (error > max_e) {
                                                                        error = max_e;
                                                                }
                                                                llg[ml_geno] = (read_count[ig][1]+read_count[ig][4])*log( 0.5 - error/(double)3.0 ) + (read_count[ig][2]+read_count[ig][3])*log(error/3.0);
							} else if (ml_geno == 14) {     // Candidate genotype CCGG
								error = 1.5*( (read_count[ig][1]+read_count[ig][4])/(double)ind_coverage[ig] );
								if (error > max_e) {
                                                                        error = max_e;
                                                                }
								llg[ml_geno] = (read_count[ig][2]+read_count[ig][3])*log( 0.5 - error/(double)3.0 ) + (read_count[ig][1]+read_count[ig][4])*log(error/3.0);
							} else if (ml_geno == 15) {     // Candidate genotype CCTT
								error = 1.5*( (read_count[ig][1]+read_count[ig][3])/(double)ind_coverage[ig] );
								if (error > max_e) {
                                                                        error = max_e;
                                                                }
								llg[ml_geno] = (read_count[ig][2]+read_count[ig][4])*log( 0.5 - error/(double)3.0 ) + (read_count[ig][1]+read_count[ig][3])*log(error/3.0);
							} else if (ml_geno == 16) {     // Candidate genotype GGTT
								error = 1.5*( (read_count[ig][1]+read_count[ig][2])/(double)ind_coverage[ig] );
								if (error > max_e) {
                                                                        error = max_e;
                                                                }
                                                                llg[ml_geno] = (read_count[ig][3]+read_count[ig][4])*log( 0.5 - error/(double)3.0 ) + (read_count[ig][1]+read_count[ig][2])*log(error/3.0);
							} else if (ml_geno == 17) {     // Candidate genotype AAAC
								error = (double)(9.0/8.0)*( (double)(read_count[ig][3]+read_count[ig][4])/(ind_coverage[ig]-read_count[ig][2]) );
								if (error > max_e) {
                                                                        error = max_e;
                                                                }
								llg[ml_geno] = read_count[ig][2]*log( (double)1.0/4.0 ) + read_count[ig][1]*log( (double)3.0/4.0 - error*(2.0/3.0) ) + (read_count[ig][3]+read_count[ig][4])*log(error/3.0);
							} else if (ml_geno == 18) {     // Candidate genotype AAAG
								error = (double)(9.0/8.0)*( (double)(read_count[ig][2]+read_count[ig][4])/(ind_coverage[ig]-read_count[ig][3]) );
								if (error > max_e) {
                                                                        error = max_e;
                                                                }
								llg[ml_geno] = read_count[ig][3]*log( (double)1.0/4.0 ) + read_count[ig][1]*log( (double)3.0/4.0 - error*(2.0/3.0) ) + (read_count[ig][2]+read_count[ig][4])*log(error/3.0);
							} else if (ml_geno == 19) {     // Candidate genotype AAAT
								error = (double)(9.0/8.0)*( (double)(read_count[ig][2]+read_count[ig][3])/(ind_coverage[ig]-read_count[ig][4]) );
                                                                if (error > max_e) {
                                                                        error = max_e;
                                                                }
                                                                llg[ml_geno] = read_count[ig][4]*log( (double)1.0/4.0 ) + read_count[ig][1]*log( (double)3.0/4.0 - error*(2.0/3.0) ) + (read_count[ig][2]+read_count[ig][3])*log(error/3.0);
							} else if (ml_geno == 20) {     // Candidate genotype CCCG
								error = (double)(9.0/8.0)*( (double)(read_count[ig][1]+read_count[ig][4])/(ind_coverage[ig]-read_count[ig][3]) );
								if (error > max_e) {
                                                                        error = max_e;
                                                                }
								llg[ml_geno] = read_count[ig][3]*log( (double)1.0/4.0 ) + read_count[ig][2]*log( (double)3.0/4.0 - error*(2.0/3.0) ) + (read_count[ig][1]+read_count[ig][4])*log(error/3.0);
							} else if (ml_geno == 21) {     // Candidate genotype CCCT
								error = (double)(9.0/8.0)*( (double)(read_count[ig][1]+read_count[ig][3])/(ind_coverage[ig]-read_count[ig][4]) );
								if (error > max_e) {
                                                                        error = max_e;
                                                                }
                                                                llg[ml_geno] = read_count[ig][4]*log( (double)1.0/4.0 ) + read_count[ig][2]*log( (double)3.0/4.0 - error*(2.0/3.0) ) + (read_count[ig][1]+read_count[ig][3])*log(error/3.0);
							} else if (ml_geno == 22) {     // Candidate genotype GGGT
                                                                error = (double)(9.0/8.0)*( (double)(read_count[ig][1]+read_count[ig][2])/(ind_coverage[ig]-read_count[ig][4]) );
                                                                if (error > max_e) {
                                                                        error = max_e;
                                                                }
                                                                llg[ml_geno] = read_count[ig][4]*log( (double)1.0/4.0 ) + read_count[ig][3]*log( (double)3.0/4.0 - error*(2.0/3.0) ) + (read_count[ig][1]+read_count[ig][2])*log(error/3.0);
							} else if (ml_geno == 23) {      // Candidate genotype AACG
								error = 1.5*( (double)read_count[ig][4]/(read_count[ig][1]+read_count[ig][4]) );
								if (error > max_e) {
                                                                        error = max_e;
                                                                }
								llg[ml_geno] = (read_count[ig][2]+read_count[ig][3])*log( (double)1.0/4.0 ) + read_count[ig][1]*log( 0.5 - error/(double)3.0 ) + read_count[ig][4]*log(error/3.0);
							} else if (ml_geno == 24) {      // Candidate genotype AACT
								error = 1.5*( (double)read_count[ig][3]/(read_count[ig][1]+read_count[ig][3]) );
								if (error > max_e) {
                                                                        error = max_e;
                                                                }
                                                                llg[ml_geno] = (read_count[ig][2]+read_count[ig][4])*log( (double)1.0/4.0 ) + read_count[ig][1]*log( 0.5 - error/(double)3.0 ) + read_count[ig][3]*log(error/3.0);
							} else if (ml_geno == 25) {      // Candidate genotype AAGT
                                                                error = 1.5*( (double)read_count[ig][2]/(read_count[ig][1]+read_count[ig][2]) );
                                                                if (error > max_e) {
                                                                        error = max_e;
                                                                }
                                                                llg[ml_geno] = (read_count[ig][3]+read_count[ig][4])*log( (double)1.0/4.0 ) + read_count[ig][1]*log( 0.5 - error/(double)3.0 ) + read_count[ig][2]*log(error/3.0);
							} else if (ml_geno == 26) {      // Candidate genotype ACCG
								error = 1.5*( (double)read_count[ig][4]/(read_count[ig][2]+read_count[ig][4]) );
								if (error > max_e) {
                                                                        error = max_e;
                                                                }
								llg[ml_geno] = (read_count[ig][1]+read_count[ig][3])*log( (double)1.0/4.0 ) + read_count[ig][2]*log( 0.5 - error/(double)3.0 ) + read_count[ig][4]*log(error/3.0);
							} else if (ml_geno == 27) {      // Candidate genotype ACCT
								error = 1.5*( (double)read_count[ig][3]/(read_count[ig][2]+read_count[ig][3]) );
                                                                if (error > max_e) {
                                                                        error = max_e;
                                                                }
                                                                llg[ml_geno] = (read_count[ig][1]+read_count[ig][4])*log( (double)1.0/4.0 ) + read_count[ig][2]*log( 0.5 - error/(double)3.0 ) + read_count[ig][3]*log(error/3.0);
							} else if (ml_geno == 28) {      // Candidate genotype CCGT
								error = 1.5*( (double)read_count[ig][1]/(read_count[ig][1]+read_count[ig][2]) );
								if (error > max_e) {
                                                                        error = max_e;
                                                                }
                                                                llg[ml_geno] = (read_count[ig][3]+read_count[ig][4])*log( (double)1.0/4.0 ) + read_count[ig][2]*log( 0.5 - error/(double)3.0 ) + read_count[ig][1]*log(error/3.0);
							} else if (ml_geno == 29) {      // Candidate genotype ACGG
                                                                error = 1.5*( (double)read_count[ig][4]/(read_count[ig][3]+read_count[ig][4]) );
                                                                if (error > max_e) {
                                                                        error = max_e;
                                                                }
                                                                llg[ml_geno] = (read_count[ig][1]+read_count[ig][2])*log( (double)1.0/4.0 ) + read_count[ig][3]*log( 0.5 - error/(double)3.0 ) + read_count[ig][4]*log(error/3.0);
							} else if (ml_geno == 30) {      // Candidate genotype AGGT
                                                                error = 1.5*( (double)read_count[ig][2]/(read_count[ig][2]+read_count[ig][3]) );
                                                                if (error > max_e) {
                                                                        error = max_e;
                                                                }
                                                                llg[ml_geno] = (read_count[ig][1]+read_count[ig][4])*log( (double)1.0/4.0 ) + read_count[ig][3]*log( 0.5 - error/(double)3.0 ) + read_count[ig][2]*log(error/3.0);
							} else if (ml_geno == 31) {      // Candidate genotype CGGT
								error = 1.5*( (double)read_count[ig][1]/(read_count[ig][1]+read_count[ig][3]) );
								if (error > max_e) {
                                                                        error = max_e;
                                                                }
                                                                llg[ml_geno] = (read_count[ig][2]+read_count[ig][4])*log( (double)1.0/4.0 ) + read_count[ig][3]*log( 0.5 - error/(double)3.0 ) + read_count[ig][1]*log(error/3.0);
							} else if (ml_geno == 32) {      // Candidate genotype ACTT
								error = 1.5*( (double)read_count[ig][3]/(read_count[ig][3]+read_count[ig][4]) );
                                                                if (error > max_e) {
                                                                        error = max_e;
                                                                }
                                                                llg[ml_geno] = (read_count[ig][1]+read_count[ig][2])*log( (double)1.0/4.0 ) + read_count[ig][4]*log( 0.5 - error/(double)3.0 ) + read_count[ig][3]*log(error/3.0);
							} else if (ml_geno == 33) {      // Candidate genotype AGTT
                                                                error = 1.5*( (double)read_count[ig][2]/(read_count[ig][2]+read_count[ig][4]) );
                                                                if (error > max_e) {
                                                                        error = max_e;
                                                                }
                                                                llg[ml_geno] = (read_count[ig][1]+read_count[ig][3])*log( (double)1.0/4.0 ) + read_count[ig][4]*log( 0.5 - error/(double)3.0 ) + read_count[ig][2]*log(error/3.0);
							} else if (ml_geno == 34) {      // Candidate genotype CGTT
                                                                error = 1.5*( (double)read_count[ig][1]/(read_count[ig][1]+read_count[ig][4]) );
                                                                if (error > max_e) {
                                                                        error = max_e;
                                                                }
                                                                llg[ml_geno] = (read_count[ig][2]+read_count[ig][3])*log( (double)1.0/4.0 ) + read_count[ig][4]*log( 0.5 - error/(double)3.0 ) + read_count[ig][1]*log(error/3.0);
							} else if (ml_geno == 35) {      // Candidate genotype ACGT
								error = 0.0;
								llg[ml_geno] = ind_coverage[ig]*log( (double)1.0/4.0 );
							}
							// Examine whether this is a new ML solution for the individual  
							if (llg[ml_geno] > maxll){
								if (ml_geno == 1) {	// AAAA 
									sub_maxll = maxll;
									maxll = llg[ml_geno];
									best_error = error; 
									best_geno[ig] = "AAAA";
								} else if (ml_geno == 2) {	// CCCC 
									sub_maxll = maxll;
									maxll = llg[ml_geno];
									best_error = error; 
									best_geno[ig] = "CCCC";
								} else if (ml_geno == 3) {	// GGGG 
									sub_maxll = maxll;
									maxll = llg[ml_geno];
									best_error = error; 
									best_geno[ig] = "GGGG";
								} else if (ml_geno == 4) { // TTTT
									sub_maxll = maxll;
									maxll = llg[ml_geno];
									best_error = error; 
									best_geno[ig] = "TTTT";
								} else if (ml_geno == 5) { // ACCC
									sub_maxll = maxll;
									maxll = llg[ml_geno];
									best_error = error; 
									best_geno[ig] = "ACCC";
								} else if (ml_geno == 6) { // AGGG
									sub_maxll = maxll;
									maxll = llg[ml_geno];
									best_error = error; 
									best_geno[ig] = "AGGG";
								} else if (ml_geno == 7) { // ATTT
									sub_maxll = maxll;
									maxll = llg[ml_geno];
									best_error = error; 
									best_geno[ig] = "ATTT";
								} else if (ml_geno == 8) { // CGGG
									sub_maxll = maxll;
									maxll = llg[ml_geno];
									best_error = error; 
									best_geno[ig] = "CGGG";
								} else if (ml_geno == 9) { // CTTT
									sub_maxll = maxll;
									maxll = llg[ml_geno];
									best_error = error; 
									best_geno[ig] = "CTTT";
								} else if (ml_geno == 10) { // GTTT
									sub_maxll = maxll;
									maxll = llg[ml_geno];
									best_error = error; 
									best_geno[ig] = "GTTT";
								} else if (ml_geno == 11) { // AACC
									sub_maxll = maxll;
                                                                        maxll = llg[ml_geno];
                                                                        best_error = error;
                                                                        best_geno[ig] = "AACC";
								} else if (ml_geno == 12) { // AAGG
									sub_maxll = maxll;
                                                                        maxll = llg[ml_geno];
                                                                        best_error = error;
                                                                        best_geno[ig] = "AAGG";
								} else if (ml_geno == 13) { // AATT
									sub_maxll = maxll;
                                                                        maxll = llg[ml_geno];
                                                                        best_error = error;
                                                                        best_geno[ig] = "AATT";
								} else if (ml_geno == 14) { // CCGG
									sub_maxll = maxll;
                                                                        maxll = llg[ml_geno];
                                                                        best_error = error;
                                                                        best_geno[ig] = "CCGG";
								} else if (ml_geno == 15) { // CCTT
									sub_maxll = maxll;
                                                                        maxll = llg[ml_geno];
                                                                        best_error = error;
                                                                        best_geno[ig] = "CCTT";
								} else if (ml_geno == 16) { // GGTT
                                                                        sub_maxll = maxll;
                                                                        maxll = llg[ml_geno];
                                                                        best_error = error;
                                                                        best_geno[ig] = "GGTT";
								} else if (ml_geno == 17) { // AAAC
									sub_maxll = maxll;
                                                                        maxll = llg[ml_geno];
                                                                        best_error = error;
                                                                        best_geno[ig] = "AAAC";
								} else if (ml_geno == 18) { // AAAG
                                                                        sub_maxll = maxll;
                                                                        maxll = llg[ml_geno];
                                                                        best_error = error;
                                                                        best_geno[ig] = "AAAG";
								} else if (ml_geno == 19) { // AAAT
                                                                        sub_maxll = maxll;
                                                                        maxll = llg[ml_geno];
                                                                        best_error = error;
                                                                        best_geno[ig] = "AAAT";
								} else if (ml_geno == 20) { // CCCG
                                                                        sub_maxll = maxll;
                                                                        maxll = llg[ml_geno];
                                                                        best_error = error;
                                                                        best_geno[ig] = "CCCG";
								} else if (ml_geno == 21) { // CCCT
                                                                        sub_maxll = maxll;
                                                                        maxll = llg[ml_geno];
                                                                        best_error = error;
                                                                        best_geno[ig] = "CCCT";
                                                                } else if (ml_geno == 22) { // GGGT
									sub_maxll = maxll;
                                                                        maxll = llg[ml_geno];
                                                                        best_error = error;
                                                                        best_geno[ig] = "GGGT";
                                                                } else if (ml_geno == 23) { // AACG
									sub_maxll = maxll;
                                                                        maxll = llg[ml_geno];
                                                                        best_error = error;
                                                                        best_geno[ig] = "AACG";
                                                                } else if (ml_geno == 24) { // AACT
									sub_maxll = maxll;
                                                                        maxll = llg[ml_geno];
                                                                        best_error = error;
                                                                        best_geno[ig] = "AACT";
                                                                } else if (ml_geno == 25) { // AAGT
									sub_maxll = maxll;
                                                                        maxll = llg[ml_geno];
                                                                        best_error = error;
                                                                        best_geno[ig] = "AAGT";
                                                                } else if (ml_geno == 26) { // ACCG
									sub_maxll = maxll;
                                                                        maxll = llg[ml_geno];
                                                                        best_error = error;
                                                                        best_geno[ig] = "ACCG";
                                                                } else if (ml_geno == 27) { // ACCT
									sub_maxll = maxll;
                                                                        maxll = llg[ml_geno];
                                                                        best_error = error;
                                                                        best_geno[ig] = "ACCT";
                                                                } else if (ml_geno == 28) { // CCGT
									sub_maxll = maxll;
                                                                        maxll = llg[ml_geno];
                                                                        best_error = error;
                                                                        best_geno[ig] = "CCGT";
                                                                } else if (ml_geno == 29) { // ACGG
									sub_maxll = maxll;
                                                                        maxll = llg[ml_geno];
                                                                        best_error = error;
                                                                        best_geno[ig] = "ACGG";
                                                                } else if (ml_geno == 30) { // AGGT
									sub_maxll = maxll;
                                                                        maxll = llg[ml_geno];
                                                                        best_error = error;
                                                                        best_geno[ig] = "AGGT";
                                                                } else if (ml_geno == 31) { // CGGT
									sub_maxll = maxll;
                                                                        maxll = llg[ml_geno];
                                                                        best_error = error;
                                                                        best_geno[ig] = "CGGT";
                                                                } else if (ml_geno == 32) { // ACTT
									sub_maxll = maxll;
                                                                        maxll = llg[ml_geno];
                                                                        best_error = error;
                                                                        best_geno[ig] = "ACTT";
                                                                } else if (ml_geno == 33) { // AGTT
									sub_maxll = maxll;
                                                                        maxll = llg[ml_geno];
                                                                        best_error = error;
                                                                        best_geno[ig] = "AGTT";
                                                                } else if (ml_geno == 34) { // CGTT
									sub_maxll = maxll;
                                                                        maxll = llg[ml_geno];
                                                                        best_error = error;
                                                                        best_geno[ig] = "CGTT";
                                                                } else if (ml_geno == 35) { // ACGT
									sub_maxll = maxll;
                                                                        maxll = llg[ml_geno];
                                                                        best_error = error;
                                                                        best_geno[ig] = "ACGT";
                                                                }
							} else if (llg[ml_geno] == maxll) {
								sub_maxll = maxll;
								maxll = llg[ml_geno];
							} else if (llg[ml_geno] > sub_maxll) {
								sub_maxll = llg[ml_geno];
							}
						}
						if (maxll > sub_maxll) {  
							tot_count_geno = tot_count_geno + 1;
							if (best_geno[ig] == "AAAA") {
								count_geno[1] = count_geno[1] + 1;
								count_allele[1] = count_allele[1] + 4;
							} else if (best_geno[ig] == "CCCC") {
								count_geno[2] = count_geno[2] + 1;
								count_allele[2] = count_allele[2] + 4;
							} else if (best_geno[ig] == "GGGG") {
								count_geno[3] = count_geno[3] + 1;
								count_allele[3] = count_allele[3] + 4;
							} else if (best_geno[ig] == "TTTT") {
								count_geno[4] = count_geno[4] + 1;
								count_allele[4] = count_allele[4] + 4;
							} else if (best_geno[ig] == "ACCC") {
								count_geno[5] = count_geno[5] + 1;
								count_allele[1] = count_allele[1] + 1;
								count_allele[2] = count_allele[2] + 3;
							} else if (best_geno[ig] == "AGGG") {
								count_geno[6] = count_geno[6] + 1;
								count_allele[1] = count_allele[1] + 1;
								count_allele[3] = count_allele[3] + 3;
							} else if (best_geno[ig] == "ATTT") {
								count_geno[7] = count_geno[7] + 1;
								count_allele[1] = count_allele[1] + 1;
								count_allele[4] = count_allele[4] + 3;
							} else if (best_geno[ig] == "CGGG") {
								count_geno[8] = count_geno[8] + 1;
								count_allele[2] = count_allele[2] + 1;
								count_allele[3] = count_allele[3] + 3;
							} else if (best_geno[ig] == "CTTT") {
								count_geno[9] = count_geno[9] + 1;
								count_allele[2] = count_allele[2] + 1;
								count_allele[4] = count_allele[4] + 3;
							} else if (best_geno[ig] == "GTTT") {
								count_geno[10] = count_geno[10] + 1;
								count_allele[3] = count_allele[3] + 1;
								count_allele[4] = count_allele[4] + 3;
							} else if (best_geno[ig] == "AACC") {
								count_geno[11] = count_geno[11] + 1;
								count_allele[1] = count_allele[1] + 2;
                                                                count_allele[2] = count_allele[2] + 2;
							} else if (best_geno[ig] == "AAGG") {
                                                                count_geno[12] = count_geno[12] + 1;
                                                                count_allele[1] = count_allele[1] + 2;
                                                                count_allele[3] = count_allele[3] + 2;
							} else if (best_geno[ig] == "AATT") {
                                                                count_geno[13] = count_geno[13] + 1;
                                                                count_allele[1] = count_allele[1] + 2;
                                                                count_allele[4] = count_allele[4] + 2;
							} else if (best_geno[ig] == "CCGG") {
                                                                count_geno[14] = count_geno[14] + 1;
                                                                count_allele[2] = count_allele[2] + 2;
                                                                count_allele[3] = count_allele[3] + 2;
							} else if (best_geno[ig] == "CCTT") {
                                                                count_geno[15] = count_geno[15] + 1;
                                                                count_allele[2] = count_allele[2] + 2;
                                                                count_allele[4] = count_allele[4] + 2;
							} else if (best_geno[ig] == "GGTT") {
                                                                count_geno[16] = count_geno[16] + 1;
                                                                count_allele[3] = count_allele[3] + 2;
                                                                count_allele[4] = count_allele[4] + 2;
							} else if (best_geno[ig] == "AAAC") {
                                                                count_geno[17] = count_geno[17] + 1;
								count_allele[1] = count_allele[1] + 3;
								count_allele[2] = count_allele[2] + 1;
                                                        } else if (best_geno[ig] == "AAAG") {
                                                                count_geno[18] = count_geno[18] + 1;
                                                                count_allele[1] = count_allele[1] + 3;
                                                                count_allele[3] = count_allele[3] + 1;
							} else if (best_geno[ig] == "AAAT") {
                                                                count_geno[19] = count_geno[19] + 1;
                                                                count_allele[1] = count_allele[1] + 3;
                                                                count_allele[4] = count_allele[4] + 1;
							} else if (best_geno[ig] == "CCCG") {
                                                                count_geno[20] = count_geno[20] + 1;
                                                                count_allele[2] = count_allele[2] + 3;
                                                                count_allele[3] = count_allele[3] + 1;
							} else if (best_geno[ig] == "CCCT") {
                                                                count_geno[21] = count_geno[21] + 1;
                                                                count_allele[2] = count_allele[2] + 3;
                                                                count_allele[4] = count_allele[4] + 1;
                                                        } else if (best_geno[ig] == "GGGT") {
                                                                count_geno[22] = count_geno[22] + 1;
                                                                count_allele[3] = count_allele[3] + 3;
                                                                count_allele[4] = count_allele[4] + 1;
                                                        } else if (best_geno[ig] == "AACG") {
                                                                count_geno[23] = count_geno[23] + 1;
                                                                count_allele[1] = count_allele[1] + 2;
								count_allele[2] = count_allele[2] + 1;
								count_allele[3] = count_allele[3] + 1;
                                                        } else if (best_geno[ig] == "AACT") {
                                                                count_geno[24] = count_geno[24] + 1;
                                                                count_allele[1] = count_allele[1] + 2;
                                                                count_allele[2] = count_allele[2] + 1;
                                                                count_allele[4] = count_allele[4] + 1;
                                                        } else if (best_geno[ig] == "AAGT") {
                                                                count_geno[25] = count_geno[25] + 1;
                                                                count_allele[1] = count_allele[1] + 2;
                                                                count_allele[3] = count_allele[3] + 1;
                                                                count_allele[4] = count_allele[4] + 1;
                                                        } else if (best_geno[ig] == "ACCG") {
                                                                count_geno[26] = count_geno[26] + 1;
                                                                count_allele[1] = count_allele[1] + 1;
                                                                count_allele[2] = count_allele[2] + 2;
                                                                count_allele[3] = count_allele[3] + 1;
                                                        } else if (best_geno[ig] == "ACCT") {
                                                                count_geno[27] = count_geno[27] + 1;
                                                                count_allele[1] = count_allele[1] + 1;
                                                                count_allele[2] = count_allele[2] + 2;
                                                                count_allele[4] = count_allele[4] + 1;
                                                        } else if (best_geno[ig] == "CCGT") {
                                                                count_geno[28] = count_geno[28] + 1;
                                                                count_allele[2] = count_allele[2] + 2;
								count_allele[3] = count_allele[3] + 1;
                                                                count_allele[4] = count_allele[4] + 1;
                                                        } else if (best_geno[ig] == "ACGG") {
                                                                count_geno[29] = count_geno[29] + 1;
                                                                count_allele[1] = count_allele[1] + 1;
                                                                count_allele[2] = count_allele[2] + 1;
                                                                count_allele[3] = count_allele[3] + 2;
                                                        } else if (best_geno[ig] == "AGGT") {
                                                                count_geno[30] = count_geno[30] + 1;
                                                                count_allele[1] = count_allele[1] + 1;
                                                                count_allele[3] = count_allele[3] + 2;
                                                                count_allele[4] = count_allele[4] + 1;
							} else if (best_geno[ig] == "CGTT") {
                                                                count_geno[31] = count_geno[31] + 1;
                                                                count_allele[2] = count_allele[2] + 1;
                                                                count_allele[3] = count_allele[3] + 1;
                                                                count_allele[4] = count_allele[4] + 2;
                                                        } else if (best_geno[ig] == "ACTT") {
                                                                count_geno[32] = count_geno[32] + 1;
                                                                count_allele[1] = count_allele[1] + 1;
                                                                count_allele[2] = count_allele[2] + 1;
                                                                count_allele[4] = count_allele[4] + 2;
                                                        } else if (best_geno[ig] == "AGTT") {
                                                                count_geno[33] = count_geno[33] + 1;
                                                                count_allele[1] = count_allele[1] + 1;
                                                                count_allele[3] = count_allele[3] + 1;
                                                                count_allele[4] = count_allele[4] + 2;
                                                        } else if (best_geno[ig] == "CGTT") {
                                                                count_geno[34] = count_geno[34] + 1;
                                                                count_allele[2] = count_allele[2] + 1;
                                                                count_allele[3] = count_allele[3] + 1;
                                                                count_allele[4] = count_allele[4] + 2;
                                                        } else if (best_geno[ig] == "ACGT") {
                                                                count_geno[35] = count_geno[35] + 1;
								count_allele[1] = count_allele[1] + 1;
                                                                count_allele[2] = count_allele[2] + 1;
                                                                count_allele[3] = count_allele[3] + 1;
                                                                count_allele[4] = count_allele[4] + 1;
                                                        }
							null_error = (ind_coverage[ig] - read_count[ig][n1])/(double)ind_coverage[ig];
							if (n1 == 1) {
								null_maxll = read_count[ig][1]*log(1.0-null_error) + (ind_coverage[ig] - read_count[ig][1])*log(null_error/3.0);
							} else if (n1 == 2) {
								null_maxll = read_count[ig][2]*log(1.0-null_error) + (ind_coverage[ig] - read_count[ig][2])*log(null_error/3.0);
							} else if (n1 == 3) {
								null_maxll = read_count[ig][3]*log(1.0-null_error) + (ind_coverage[ig] - read_count[ig][3])*log(null_error/3.0);
							} else if (n1 == 4) {
								null_maxll = read_count[ig][4]*log(1.0-null_error) + (ind_coverage[ig] - read_count[ig][4])*log(null_error/3.0);
							}
							ind_llstat = 2.0*(maxll-null_maxll);
							if (best_geno[ig] == "ACCC") {
								if (ind_llstat > cv) {
									if (maxll - llg[2] <= cv) {
										test_geno = "CCCC";
									} else {
										test_geno = "ACCC";
									}
								} else {
                                                                	test_geno = "ACCC";
                                                                }
							} else if (best_geno[ig] == "AGGG") {
								if (ind_llstat > cv) {
									if (maxll - llg[3] <= cv) {
										test_geno = "GGGG";
									} else {
										test_geno = "AGGG";
									}
								} else {
									test_geno = "AGGG";
								}	
							} else if (best_geno[ig] == "ATTT") {
                                                                if (ind_llstat > cv) {
                                                                        if (maxll - llg[4] <= cv) {
										test_geno = "TTTT";
									} else {
										test_geno = "ATTT";
									}
                                                                } else {
                                                                        test_geno = "ATTT";
                                                                }
							} else if (best_geno[ig] == "CGGG") {
                                                                if (ind_llstat > cv) {
                                                                        if (maxll - llg[3] <= cv) {
										test_geno = "GGGG";
									} else {
										test_geno = "CGGG";
									}
                                                                } else {
                                                                        test_geno = "CGGG";
                                                                }
							} else if (best_geno[ig] == "CTTT") {
                                                                if (ind_llstat > cv) {
                                                                        if (maxll - llg[4] <= cv) {
										test_geno = "TTTT";
									} else {
										test_geno = "CTTT";
									}
                                                                } else {
                                                                        test_geno = "CTTT";
                                                                }
							} else if (best_geno[ig] == "GTTT") {
                                                                if (ind_llstat > cv) {
                                                                        if (maxll - llg[4] <= cv) {
										test_geno = "TTTT";
									} else {
										test_geno = "GTTT";
									}
                                                                } else {
                                                                        test_geno = "GTTT";
                                                                }
							} else if (best_geno[ig] == "AACC") {
								if (ind_llstat > cv) {
									if (read_count[ig][1] >= read_count[ig][2]) {
										ni1 = 1;
										ni2 = 2;
									} else {
										ni1 = 2;
										ni2 = 1;
									}
									if (ni1 == 1) {
										if (maxll - llg[1] <= cv) {
											test_geno = "AAAA";
										} else {
											test_geno = "AACC";
										}
									} else if (ni1 == 2) {
										if (maxll - llg[2] <= cv) {
											test_geno = "CCCC";
										} else {
											test_geno = "AACC";
										}
									}
								} else {
									test_geno = "AACC";
								}
							} else if (best_geno[ig] == "AAGG") {
                                                                if (ind_llstat > cv) {
                                 					if (read_count[ig][1] >= read_count[ig][3]) {
										ni1 = 1;
										ni2 = 3;
									} else {
										ni1 = 3;
										ni2 = 1;
									}
									if (ni1 == 1) {
										if (maxll - llg[1] <= cv) {
											test_geno = "AAAA";
										} else {
											test_geno = "AAGG";
										}
									} else if (ni1 == 3) {
										if (maxll - llg[3] <= cv) {
											test_geno = "GGGG";
										} else {
											test_geno = "AAGG";
										}
									}
                                                                } else {
                                                                        test_geno = "AAGG";
                                                                }
							} else if (best_geno[ig] == "AATT") {
								if (ind_llstat > cv) {
									if (read_count[ig][1] >= read_count[ig][4]) {
										ni1 = 1;
										ni2 = 4;
									} else {
										ni1 = 4;
										ni2 = 1;
									}
									if (ni1 == 1) {
										if (maxll - llg[1] <= cv) {
											test_geno = "AAAA";
										} else {
											test_geno = "AATT";
										}
									} else if (ni1 == 4) {
										if (maxll - llg[4] <= cv) {
											test_geno = "TTTT";
										} else {
											test_geno = "AATT";
										}
									}
								} else {
									test_geno = "AATT";
								}
							} else if (best_geno[ig] == "CCGG") {
                                                                if (ind_llstat > cv) {
                                                                        if (read_count[ig][2] >= read_count[ig][3]) {
										ni1 = 2;
										ni2 = 3;
									} else {
										ni1 = 3;
										ni2 = 2;
									}
									if (ni1 == 2) {
										if (maxll - llg[2] <= cv) {
											test_geno = "CCCC";
										} else {
											test_geno = "CCGG";
										}
									} else if (ni1 == 3) {
										if (maxll - llg[3] <= cv) {
											test_geno = "GGGG";
										} else {
											test_geno = "CCGG";
										}
									}
                                                                } else {
                                                                        test_geno = "CCGG";
                                                                }
							} else if (best_geno[ig] == "CCTT") {
                                                                if (ind_llstat > cv) {
                                                                        if (read_count[ig][2] >= read_count[ig][4]) {
										ni1 = 2;
										ni2 = 4;
									} else {
										ni1 = 4;
										ni2 = 2;
									}
									if (ni1 == 2) {
										if (maxll - llg[2] <= cv) {
											test_geno = "CCCC";
										} else {
											test_geno = "CCTT";
										}
									} else if (ni1 == 4) {
										if (maxll - llg[4] <= cv) {
											test_geno = "TTTT";
										} else {
											test_geno = "CCTT";
										}
									}
                                                                } else {
                                                                        test_geno = "CCTT";
                                                                }
							} else if (best_geno[ig] == "GGTT") {
                                                                if (ind_llstat > cv) {
                                                                        if (read_count[ig][3] >= read_count[ig][4]) {
										ni1 = 3;
										ni2 = 4;
									} else {
										ni1 = 4;
										ni2 = 3;
									}
									if (ni1 == 3) {
										if (maxll - llg[3] <= cv) {
											test_geno = "GGGG";
										} else {
											test_geno = "GGTT";
										}
									} else if (ni1 == 4) {
										if (maxll - llg[4] <= cv) {
											test_geno = "TTTT";
										} else {
											test_geno = "GGTT";
										}
									}
                                                                } else {
                                                                        test_geno = "GGTT";
                                                                }
							} else if (best_geno[ig] == "AAAC") {
								if (ind_llstat > cv) {
									if (maxll - llg[1] <= cv) {
										test_geno = "AAAA";
									} else {
										test_geno = "AAAC";
									}
								} else {
									test_geno = "AAAC";
								}
							} else if (best_geno[ig] == "AAAG") {
								if (ind_llstat > cv) {
									if (maxll - llg[1] <= cv) {
										test_geno = "AAAA";
									} else {
										test_geno = "AAAG";
									}
								} else {
									test_geno = "AAAG";
								}
							} else if (best_geno[ig] == "AAAT") {
								if (ind_llstat > cv) {
									if (maxll - llg[1] <= cv) {
										test_geno = "AAAA";
									} else {
										test_geno = "AAAT";
									}
								} else {
									test_geno = "AAAT";
								}
							} else if (best_geno[ig] == "CCCG") {
								if (ind_llstat > cv) {
									if (maxll - llg[2] <= cv) {
										test_geno = "CCCC";
									} else {
										test_geno = "CCCG";
									}
								} else {
									test_geno = "CCCG";
								}
							} else if (best_geno[ig] == "CCCT") {
                                                                if (ind_llstat > cv) {
                                                                        if (maxll - llg[2] <= cv) {
                                                                                test_geno = "CCCC";
                                                                        } else {
                                                                                test_geno = "CCCT";
                                                                        }
                                                                } else {
                                                                        test_geno = "CCCT";
                                                                }
							} else if (best_geno[ig] == "GGGT") {
                                                                if (ind_llstat > cv) {
                                                                        if (maxll - llg[3] <= cv) {
                                                                                test_geno = "GGGG";
                                                                        } else {
                                                                                test_geno = "GGGT";
                                                                        }
                                                                } else {
                                                                        test_geno = "GGGT";
                                                                }
							} else if (best_geno[ig] == "AACG") {
								if (ind_llstat > cv) {
									if (maxll - llg[1] <= cv) {
										test_geno = "AAAA";
									} else {
										if (read_count[ig][2] >= read_count[ig][3]) {
											ni2 = 2;
											ni3 = 3;
										} else {
											ni2 = 3;
											ni3 = 2;
										}
										if (ni2 == 2) {
											if (maxll - llg[11] <= cv) {
												test_geno = "AACC";
											} else {
												test_geno = "AACG";
											}
										} else if (ni2 == 3) {
											if (maxll - llg[12] <= cv) {
												test_geno = "AAGG";
											} else {
												test_geno = "AACG";
											}
										}
									}
								} else {
									test_geno = "AACG";
								}
							} else if (best_geno[ig] == "AACT") {
								if (ind_llstat > cv) {
									if (maxll - llg[1] <= cv) {
										test_geno = "AAAA";
									} else {
										if (read_count[ig][2] >= read_count[ig][4]) {
											ni2 = 2;
											ni3 = 4;
										} else {
											ni2 = 4;
											ni3 = 2;
										}
										if (ni2 == 2) {
											if (maxll - llg[11] <= cv) {
												test_geno = "AACC";
											} else {
												test_geno = "AACT";
											}
										} else if (ni2 == 4) {
											if (maxll - llg[13] <= cv) {
												test_geno = "AATT";
											} else {
												test_geno = "AACT";
											}
										}
									}
								} else {
									test_geno = "AACT";
								}
							} else if (best_geno[ig] == "AAGT") {
								if (ind_llstat > cv) {
									if (maxll - llg[1] <= cv) {
										test_geno = "AAAA";
									} else {
										if (read_count[ig][3] >= read_count[ig][4]) {
											ni2 = 3;
											ni3 = 4;
										} else {
											ni2 = 4;
											ni3 = 3;
										}
										if (ni2 == 3) {
											if (maxll - llg[12] <= cv) {
												test_geno = "AAGG";
											} else {
												test_geno = "AAGT";
											}
										} else if (ni2 == 4) {
											if (maxll - llg[13] <= cv) {
												test_geno = "AATT";
											} else {
												test_geno = "AAGT";
											}
										}
									}
								} else {
									test_geno = "AAGT";
								}
							} else if (best_geno[ig] == "ACCG") {
								if (ind_llstat > cv) {
									if (maxll - llg[2] <= cv) {
										test_geno = "CCCC";
									} else {
										if (read_count[ig][1] >= read_count[ig][3]) {
											ni2 = 1;
											ni3 = 3;
										} else {
											ni2 = 3;
											ni3 = 1;
										}
										if (ni2 == 1) {
											if (maxll - llg[11] <= cv) {
												test_geno = "AACC";
											} else {
												test_geno = "ACCG";
											}
										} else if (ni2 == 3) {
											if (maxll - llg[14] <= cv) {
												test_geno = "CCGG";
											} else {
												test_geno = "ACCG";
											}
										}
									}
								} else {
									test_geno = "ACCG";
								}
							} else if (best_geno[ig] == "ACCT") {
								if (ind_llstat > cv) {
									if (maxll - llg[2] <= cv) {
										test_geno = "CCCC";
									} else {
										if (read_count[ig][1] >= read_count[ig][4]) {
											ni2 = 1;
											ni3 = 4;
										} else {
											ni2 = 4;
											ni3 = 1;
										}
										if (ni2 == 1) {
											if (maxll - llg[11] <= cv) {
												test_geno = "AACC";
											} else {
												test_geno = "ACCT";
											}
										} else if (ni2 == 4) {
											if (maxll - llg[15] <= cv) {
												test_geno = "CCTT";
											} else {
												test_geno = "ACCT";
											}
										}
									}
								} else {
									test_geno = "ACCT";
								}
							} else if (best_geno[ig] == "CCGT") {
								if (ind_llstat > cv) {
									if (maxll - llg[2] <= cv) {
										test_geno = "CCCC";
									} else {
										if (read_count[ig][3] >= read_count[ig][4]) {
											ni2 = 3;
											ni3 = 4;
										} else {
											ni2 = 4;
											ni3 = 3;
										}
										if (ni2 == 3) {
											if (maxll - llg[14] <= cv) {
												test_geno = "CCGG";
											} else {
												test_geno = "CCGT";
											}
										} else if (ni2 == 4) {
											if (maxll - llg[15] <= cv) {
												test_geno = "CCTT";
											} else {
												test_geno = "CCGT";
											}
										}
									}
								} else {
									test_geno = "CCGT";
								}
							} else if (best_geno[ig] == "ACGG") {
								if (ind_llstat > cv) {
									if (maxll - llg[3] <= cv) {
										test_geno = "GGGG";
									} else {
										if (read_count[ig][1] >= read_count[ig][2]) {
											ni2 = 1;
											ni3 = 2;
										} else {
											ni2 = 2;
											ni3 = 1;
										}
										if (ni2 == 1) {
											if (maxll - llg[12] <= cv) {
												test_geno = "AAGG";
											} else {
												test_geno = "ACGG";
											}
										} else if (ni2 == 2) {
											if (maxll - llg[14] <= cv) {
												test_geno = "CCGG";
											} else {
												test_geno = "ACGG";
											}
										}
									}
								} else {
									test_geno = "ACGG";
								}
							} else if (best_geno[ig] == "AGGT") {
								if (ind_llstat > cv) {
									if (maxll - llg[3] <= cv) {
										test_geno = "GGGG";
									} else {
										if (read_count[ig][1] >= read_count[ig][4]) {
											ni2 = 1;
											ni3 = 4;
										} else {
											ni2 = 4;
											ni3 = 1;
										}
										if (ni2 == 1) {
											if (maxll - llg[12] <= cv) {
												test_geno = "AAGG";
											} else {
												test_geno = "AGGT";
											}
										} else if (ni2 == 4) {
											if (maxll - llg[16] <= cv) {
												test_geno = "GGTT";
											} else {
												test_geno = "AGGT";
											}
										}
									}
								} else {
									test_geno = "AGGT";
								}
							} else if (best_geno[ig] == "CGGT") {
								if (ind_llstat > cv) {
									if (maxll - llg[3] <= cv) {
										test_geno = "GGGG";
									} else {
										if (read_count[ig][2] >= read_count[ig][4]) {
											ni2 = 2;
											ni3 = 4;
										} else {
											ni2 = 4;
											ni3 = 2;
										}
										if (ni2 == 2) {
											if (maxll - llg[14] <= cv) {
												test_geno = "CCGG";
											} else {
												test_geno = "CGGT";
											}
										} else if (ni2 == 4) {
											 if (maxll - llg[16] <= cv) {
												test_geno = "GGTT";
											} else {
												test_geno = "CGGT";
											}
										}
									}
								} else {
									test_geno = "CGGT";
								}
							} else if (best_geno[ig] == "ACTT") {
								if (ind_llstat > cv) {
									if (maxll - llg[4] <= cv) {
										test_geno = "TTTT";
									} else {
										if (read_count[ig][1] >= read_count[ig][2]) {
											ni2 = 1;
											ni3 = 2;
										} else {
											ni2 = 2;
											ni3 = 1;
										}
										if (ni2 == 1) {
											if (maxll - llg[13] <= cv) {
												test_geno = "AATT";
											} else {
												test_geno = "ACTT";
											}
										} else if (ni2 == 2) {
											if (maxll - llg[15] <= cv) {
												test_geno = "CCTT";
											} else {
												test_geno = "ACTT";
											}
										}
									}
								} else {
									test_geno = "ACTT";
								}
							} else if (best_geno[ig] == "AGTT") {
								if (ind_llstat > cv) {
									if (maxll - llg[4] <= cv) {
										test_geno = "TTTT";
									} else {
										if (read_count[ig][1] >= read_count[ig][3]) {
											ni2 = 1;
											ni3 = 3;
										} else {
											ni2 = 3;
											ni3 = 1;
										}
										if (ni2 == 1) {
											if (maxll - llg[13] <= cv) {
												test_geno = "AATT";
											} else {
												test_geno = "AGTT";
											}
										} else if (ni2 == 3) {
											if (maxll - llg[16] <= cv) {
												test_geno = "GGTT";
											} else {
												test_geno = "AGTT";
											}
										}
									}
								} else {
									test_geno = "AGTT";
								}
							} else if (best_geno[ig] == "CGTT") {
								if (ind_llstat > cv) {
									if (maxll - llg[4] <= cv) {
										test_geno = "TTTT";
									} else {
										if (read_count[ig][2] >= read_count[ig][3]) {
											ni2 = 2;
											ni3 = 3;
										} else {
											ni2 = 3;
											ni3 = 2;
										}
										if (ni2 == 2) {
											if (maxll - llg[15] <= cv) {
												test_geno = "CCTT";
											} else {
												test_geno = "CGTT";
											}
										} else if (ni2 == 3) {
											if (maxll - llg[16] <= cv) {
												test_geno = "GGTT";
											} else {
												test_geno = "CGTT";
											}
										}
									}
								} else {
									test_geno = "CGTT";
								}				
							} else if (best_geno[ig] == "ACGT") {
								if (ind_llstat > cv) {
									if (read_count[ig][1] >= read_count[ig][2]) {
										ni1 = 1;
										ni2 = 2;
									} else {
										ni1 = 2;
										ni2 = 1;
									}
									if (read_count[ig][3] > read_count[ig][ni1]) {
										ni3 = ni2;
										ni2 = ni1;
										ni1 = 3;
									} else if (read_count[ig][3] > read_count[ig][ni2]) {
										ni3 = ni2;
										ni2 = 3;
									} else {
										ni3 = 3;
									}
									if (read_count[ig][4] > read_count[ig][ni1]) {
										ni3 = ni2;
										ni2 = ni1;
										ni1 = 4;
									} else if (read_count[ig][4] > read_count[ig][ni2]) {
										ni3 = ni2;
										ni2 = 4;
									} else if (read_count[ig][4] > read_count[ig][ni3]) {
										ni3 = 4;
									}
									if (ni1 == 1) {
										if (maxll - llg[1] <= cv) {
											test_geno = "AAAA";
										} else {
											if (ni2 == 2) {
												if (maxll - llg[11] <= cv) {
													test_geno = "AACC";
												} else {
													if (ni3 == 3) {
														if (maxll - llg[23] <= cv) {
															test_geno = "AACG";
														} else {
															test_geno = "ACGT";
														}
													} else if (ni3 == 4) {
														if (maxll - llg[24] <= cv) {
															test_geno = "AACT";
														} else {
															test_geno = "ACGT";
														}
													}
												}
											} else if (ni2 == 3) {
												if (maxll - llg[12] <= cv) {
													test_geno = "AAGG";
												} else {
													if (ni3 == 2) {
														if (maxll - llg[23] <= cv) {
															test_geno = "AACG";
														} else {
															test_geno = "ACGT";
														}
													} else if (ni3 == 4) {
														if (maxll - llg[25] <= cv) {
															test_geno = "AAGT";
														} else {
															test_geno = "ACGT";
														}
													}
												}
											} else if (ni2 == 4) {
												if (maxll - llg[13] <= cv) {
													test_geno = "AATT";
												} else {
													if (ni3 == 2) {
														if (maxll - llg[24] <= cv) {
															test_geno = "AACT";
														} else {
															test_geno = "ACGT";
														}
													} else if (ni3 == 3) {
														if (maxll - llg[25] <= cv) {
															test_geno = "AAGT";
														} else {
															test_geno = "ACGT";
														}
													}
												}
											}
										}
									} else if (ni1 == 2) {
										if (maxll - llg[2] <= cv) {
											test_geno = "CCCC";
										} else {
											if (ni2 == 1) {
												if (maxll - llg[11] <= cv) {
													test_geno = "AACC";
												} else {
													if (ni3 == 3) {
														if (maxll - llg[26] <= cv) {
															test_geno = "ACCG";
														} else {
															test_geno = "ACGT";
														}
													} else if (ni3 == 4) {
														if (maxll - llg[27] <= cv) {
															test_geno = "ACCT";
														} else {
															test_geno = "ACGT";
														}
													}
												}
											} else if (ni2 == 3) {
												if (maxll - llg[14] <= cv) {
													test_geno = "CCGG";
												} else {
													if (ni3 == 1) {
														if (maxll - llg[26] <= cv) {
															test_geno = "ACCG";
														} else {
															test_geno = "ACGT";
														}
													} else if (ni3 == 4) {
														if (maxll - llg[28] <= cv) {
															test_geno = "CCGT";
														} else {
															test_geno = "ACGT";
														}
													}
												}
											} else if (ni2 == 4) {
												if (maxll - llg[15] <= cv) {
													test_geno = "CCTT";
												} else {
													if (ni3 == 1) {
														if (maxll - llg[27] <= cv) {
															test_geno = "ACCT";
														} else {
															test_geno = "ACGT";
														}
													} else if (ni3 == 3) {
														if (maxll - llg[28] <= cv) {
															test_geno = "CCGT";
														} else {
                                                                                                                        test_geno = "ACGT";
                                                                                                                }
													}
												}
											}
										}
									} else if (ni1 == 3) {
										if (maxll - llg[3] <= cv) {
											test_geno = "GGGG";
										} else {
											if (ni2 == 1) {
												if (maxll - llg[12] <= cv) {
													test_geno = "AAGG";
												} else {
													if (ni3 == 2) {
														if (maxll - llg[29] <= cv) {
															test_geno = "ACGG";
														} else {
                                                                                                                        test_geno = "ACGT";
                                                                                                                }
													} else if (ni3 == 4) {
														if (maxll - llg[30] <= cv) {
															test_geno = "AGGT";
														} else {
                                                                                                                        test_geno = "ACGT";
                                                                                                                }
													}
												}
											} else if (ni2 == 2) {
												if (maxll - llg[14] <= cv) {
													test_geno = "CCGG";
												} else {
													if (ni3 == 1) {
														if (maxll - llg[29] <= cv) {
															test_geno = "ACGG";
														} else {
                                                                                                                        test_geno = "ACGT";
                                                                                                                }
													} else if (ni3 == 4) {
														if (maxll - llg[31] <= cv) {
															test_geno = "CGGT";
														} else {
                                                                                                                        test_geno = "ACGT";
                                                                                                                }
													}
												}
											} else if (ni2 == 4) {
												if (maxll - llg[16] <= cv) {
													test_geno = "GGTT";
												} else {
													if (ni3 == 1) {
														if (maxll - llg[30] <= cv) {
															test_geno = "AGGT";
														} else {
															test_geno = "ACGT";
														}
													} else if (ni3 == 2) {
														if (maxll - llg[31] <= cv) {
															test_geno = "CGGT";
														} else {
															test_geno = "ACGT";
														}
													}
												}
											}
										}
									} else if (ni1 == 4) {
										if (maxll - llg[4] <= cv) {
											test_geno = "TTTT";
										} else {
											if (ni2 == 1) {
												if (maxll - llg[13] <= cv) {
													test_geno = "AATT";
												} else {
													if (ni3 == 2) {
														if (maxll - llg[32] <= cv) {
															test_geno = "ACTT";
														} else {
															test_geno = "ACGT";
														}
													} else if (ni3 == 3) {
														if (maxll - llg[33] <= cv) {
															test_geno = "AGTT";
														} else {
                                                                                                                        test_geno = "ACGT";
                                                                                                                }
													}
												}
											 } else if (ni2 == 2) {
												if (maxll - llg[15] <= cv) {
													test_geno = "CCTT";
												} else {
													if (ni3 == 1) {
														if (maxll - llg[32] <= cv) {
															test_geno = "ACTT";
														} else {
															test_geno = "ACGT";
														}
													} else if (ni3 == 3) {
														if (maxll - llg[34] <= cv) {
															test_geno = "CGTT";
														} else {
															test_geno = "ACGT";
														}
													}
												}
											} else if (ni2 == 3) {
												if (maxll - llg[16] <= cv) {
													test_geno = "GGTT";
												} else {
													if (ni3 == 1) {
														if (maxll - llg[33] <= cv) {
															test_geno = "AGTT";
														} else {
															test_geno = "ACGT";
														}
													} else if (ni3 == 2) {
														if (maxll - llg[34] <= cv) {
															test_geno = "CGTT";
														} else {
															test_geno = "ACGT";
														}
													}
												}
											}
										}
									}											 
								} else {
                                                                	test_geno = "ACGT";
                                                                }
							} else {
                                                        	test_geno = best_geno[ig];
                                                        }
							for (ng=0; ng<=3; ng++) {
								if (test_geno.substr(ng,1) != major_allele) {
									if (test_geno.substr(ng,1) == "A") {
										if (ind_llstat > max_ind_llstat[1]) {
											max_ind_llstat[1] = ind_llstat;
										}
									} else if (test_geno.substr(ng,1) == "C") {
										if (ind_llstat > max_ind_llstat[2]) {
											max_ind_llstat[2] = ind_llstat;
										}
									} else if (test_geno.substr(ng,1) == "G") {
										if (ind_llstat > max_ind_llstat[3]) {
											max_ind_llstat[3] = ind_llstat;
										}
									} else if (test_geno.substr(ng,1) == "T") {
										if (ind_llstat > max_ind_llstat[4]) {
											max_ind_llstat[4] = ind_llstat;
										}
									}
								}
							}
						} else {
							best_geno[ig] = "NA";
						}
					}
				}
				if (best_geno[ig] != "NA") {
					sum_best_error = sum_best_error + best_error;
				}
				/*
				if (max_ind_llstat[3] > cv) {
					printf("%d\n", ig);
				}
				*/
				/*
				if (ig == 1) {
					printf("%d\t%d\t%d\t%d\t%d\n", ig, read_count[ig][1], read_count[ig][2], read_count[ig][3], read_count[ig][4]);
					printf("best_error: %f\tllg[1]: %f\tllg[2]: %f\tllg[3]: %f\tbest_geno: %s\ttest:geno: %s\n", best_error, llg[1], llg[2], llg[3], best_geno[ig].c_str(), test_geno.c_str());
				}
				*/
  			}	// end of the loop over the individuals
			snp = 0;
			num_alleles = 1;
			for(ag=1; ag<=4; ag++) {
				if (max_ind_llstat[ag] > cv) {
					snp = 1;
					num_alleles = num_alleles + 1;
				}
			}
			// printf("num_alleles: %d\n", num_alleles);
  			// printf("scaffold: %d\tposition: %d\tsample size: %d\tallele 1 homo: %f\thetero: %f\tallele 2 homo: %f\n", scaffold, site, tot_count_geno, (double)count_geno[1]/tot_count_geno, (double)count_geno[2]/tot_count_geno, (double)count_geno[3]/tot_count_geno);
			if (tot_count_geno > 0) {
				if (snpc == 1 && snp == 1) {
					mean_best_error = sum_best_error/(double)tot_count_geno;
					if (count_allele[n2] > count_allele[n1]) {
						if (n2 == 1) {
							major_allele = "A";
						} else if (n2 == 2) {
							major_allele = "C";
						} else if (n2 == 3) {
							major_allele = "G";
						} else if (n2 == 4) {
                                                	major_allele = "T";
						}
					}
					fprintf(outstream, "%s\t%d\t%s\t%d\t%d\t%d\t%f\t%s\t", scaffold.c_str(), site, ref_nuc.c_str(), num_alleles, pop_coverage, tot_count_geno, mean_best_error, major_allele.c_str());
					// printf("%s\t%d\t%s\t%d\t%d\t%d\t%f\t%s\t", scaffold.c_str(), site, ref_nuc.c_str(), num_alleles, pop_coverage, tot_count_geno, mean_best_error, major_allele.c_str());
					for(ig=1;ig<nsample;ig++) {
						fprintf(outstream, "%s\t", best_geno[ig].c_str());
						// printf("%s\t", best_geno[ig].c_str());
					}
					fprintf(outstream, "%s\t%f\t%f\t%f\t%f\n", best_geno[nsample].c_str(), max_ind_llstat[1], max_ind_llstat[2], max_ind_llstat[3], max_ind_llstat[4]);
					// printf("%s\t%f\t%f\t%f\t%f\n", best_geno[nsample].c_str(), max_ind_llstat[1], max_ind_llstat[2], max_ind_llstat[3], max_ind_llstat[4]);
				} else if (snpc == 0) {
					mean_best_error = sum_best_error/(double)tot_count_geno;
                                        if (count_allele[n2] > count_allele[n1]) {
                                                if (n2 == 1) {
                                                        major_allele = "A";
                                                } else if (n2 == 2) {
                                                        major_allele = "C";
                                                } else if (n2 == 3) {
                                                        major_allele = "G";
                                                } else if (n2 == 4) {
                                                        major_allele = "T";
                                                }
                                        }
                                        fprintf(outstream, "%s\t%d\t%s\t%d\t%d\t%d\t%f\t%s\t", scaffold.c_str(), site, ref_nuc.c_str(), num_alleles, pop_coverage, tot_count_geno, mean_best_error, major_allele.c_str());
                                        // printf("%s\t%d\t%s\t%d\t%d\t%d\t%f\t%s\t", scaffold.c_str(), site, ref_nuc.c_str(), num_alleles, pop_coverage, tot_count_geno, mean_best_error, major_allele.c_str());
                                        for(ig=1;ig<nsample;ig++) {
                                                fprintf(outstream, "%s\t", best_geno[ig].c_str());
                                                // printf("%s\t", best_geno[ig].c_str());
                                        }
                                        fprintf(outstream, "%s\t%f\t%f\t%f\t%f\n", best_geno[nsample].c_str(), max_ind_llstat[1], max_ind_llstat[2], max_ind_llstat[3], max_ind_llstat[4]);
                                        // printf("%s\t%f\t%f\t%f\t%f\n", best_geno[nsample].c_str(), max_ind_llstat[1], max_ind_llstat[2], max_ind_llstat[3], max_ind_llstat[4]);
				} 
  			} else if (snpc == 0) {
				fprintf(outstream, "%s\t%d\t%s\tNA\t%d\t%d\tNA\tNA\t", scaffold.c_str(), site, ref_nuc.c_str(), pop_coverage, tot_count_geno);
                                // printf("%s\t%d\t%s\tNA\t%d\t%d\tNA\tNA\t", scaffold.c_str(), site, ref_nuc.c_str(), pop_coverage, tot_count_geno);
				for(ig=1;ig<nsample;ig++) {
                                	fprintf(outstream, "%s\t", best_geno[ig].c_str());
                                        // printf("%s\t", best_geno[ig].c_str());
                                }
                                fprintf(outstream, "%s\tNA\tNA\tNA\tNA\n", best_geno[nsample].c_str());
                                // printf("%s\tNA\tNA\tNA\tNA\n", best_geno[nsample].c_str());
			}
		} else if (snpc == 0 && pop_read[n1] == pop_coverage && pop_coverage > 0) {
			tot_count_geno = 0;
			count_allele[n1] = 0;
			num_alleles = 1;
			mean_best_error = 0.0;
			for(ig=1;ig<=nsample;ig++) {
				if (ind_coverage[ig] >= min_cov && ind_coverage[ig] <= max_cov) {
					tot_count_geno = tot_count_geno + 1;
					count_allele[n1] = count_allele[n1] + 2;
					if (major_allele == "A") {
						best_geno[ig] = "AAAA";
					} else if (major_allele == "C") {
						best_geno[ig] = "CCCC";
					} else if (major_allele == "G") {
                                		best_geno[ig] = "GGGG";
					} else if (major_allele == "T") {
                                		best_geno[ig] = "TTTT";
					}
				}
			}
			fprintf(outstream, "%s\t%d\t%s\t%d\t%d\t%d\t%f\t%s\t", scaffold.c_str(), site, ref_nuc.c_str(), num_alleles, pop_coverage, tot_count_geno, mean_best_error, major_allele.c_str());
                        // printf("%s\t%d\t%s\t%d\t%d\t%d\t%f\t%s\t", scaffold.c_str(), site, ref_nuc.c_str(), num_alleles, pop_coverage, tot_count_geno, mean_best_error, major_allele.c_str());
			for(ig=1;ig<nsample;ig++) {
                        	fprintf(outstream, "%s\t", best_geno[ig].c_str());
                                // printf("%s\t", best_geno[ig].c_str());
                        }
			fprintf(outstream, "%s\tNA\tNA\tNA\tNA\n", best_geno[nsample].c_str());
                        // printf("%s\tNA\tNA\tNA\tNA\n", best_geno[nsample].c_str());
		} else if (snpc == 0 && pop_coverage == 0) {
			fprintf(outstream, "%s\t%d\t%s\tNA\t%d\tNA\tNA\tNA\t", scaffold.c_str(), site, ref_nuc.c_str(), pop_coverage);
			// printf("%s\t%d\t%s\tNA\t%d\tNA\tNA\tNA\t", scaffold.c_str(), site, ref_nuc.c_str(), pop_coverage);
			for(ig=1;ig<nsample;ig++) {
                                fprintf(outstream, "%s\t", best_geno[ig].c_str());
                                // printf("%s\t", best_geno[ig].c_str());
                        }
			fprintf(outstream, "%s\tNA\tNA\tNA\tNA\n", best_geno[nsample].c_str());
			// printf("%s\tNA\tNA\tNA\tNA\n", best_geno[nsample].c_str());
		}
	}
  	return 0;  
}
